# Supplementary material for: A systematic review of data sources for artificial intelligence applications in pediatric brain tumors in Europe: implications for bias and generalizability
Source: Front Oncol. 2023 Oct 27;13:1285775. doi: 10.3389/fonc.2023.1285775 (PMC10646175; doi:10.3389/fonc.2023.1285775)
Supplement: Supplementary file 2 [file Table_2.xls]

## Sheet: pediatric population only
Publication Type	Authors	Author Full Names	Article Title	Source Title	Language	Document Type	Author Keywords	Keywords Plus	Abstract	Addresses	Affiliations	Reprint Addresses	Email Addresses	Researcher Ids	ORCIDs	Funding Orgs	Funding Name Preferred	Funding Text	Cited Reference Count	Times Cited, WoS Core	Times Cited, All Databases	180 Day Usage Count	Since 2013 Usage Count	Publisher	Publisher City	Publisher Address	ISSN	eISSN	Journal Abbreviation	Journal ISO Abbreviation	Publication Date	Publication Year	Volume	Issue	Part Number	Supplement	Special Issue	Start Page	End Page	Article Number	DOI	DOI Link	Early Access Date	Number of Pages	WoS Categories	Web of Science Index	Research Areas	IDS Number	Pubmed Id
J	Hao, J; Zou, X; Wilson, M; Davies, NP; Sun, Y; Peet, AC; Arvanitis, TN	Hao, Jie; Zou, Xin; Wilson, Martin; Davies, Nigel P.; Sun, Yu; Peet, Andrew C.; Arvanitis, Theodoros N.	A hybrid method of application of independent component analysis to in?vivo 1H MR spectra of childhood brain tumours	NMR IN BIOMEDICINE	English	Article	in?vivo 1H MRS; childhood brain tumour; independent component analysis (ICA); feature extraction; blind source separation	MAGNETIC-RESONANCE SPECTROSCOPY; BLIND SOURCE SEPARATION; FEATURE-EXTRACTION; AUTOMATED QUANTITATION; IMAGING DATA; CLASSIFICATION	Independent component analysis (ICA) can automatically extract individual metabolite, macromolecular and lipid (MMLip) components from a series of in?vivo MR spectra. The traditional feature extraction (FE)-based ICA approach is limited, in that a large sample size is required and a combination of metabolite and MMLip components can appear in the same independent component. The alternative ICA ap…	[Arvanitis, Theodoros N.] Univ Birmingham, Sch Elect Elect & Comp Engn, Coll Engn & Phys Sci, Biomed Informat Signals & Syst Res Lab, Birmingham B15 2TT, W Midlands, England; [Zou, Xin] Univ Birmingham, Sch Elect Elect & Comp Engn, DSVP, Birmingham B15 2TT, W Midlands, England; [Wilson, Martin; Davies, Nigel P.; Sun, Yu; Peet, Andrew C.; Arvanitis, Theodoros N.] Birmingham Childrens Hosp NHS Fdn …	University of Birmingham; University of Birmingham; University of Birmingham; University of Birmingham	Arvanitis, TN (corresponding author), Univ Birmingham, Sch Elect Elect & Comp Engn, Coll Engn & Phys Sci, Biomed Informat Signals & Syst Res Lab, Birmingham B15 2TT, W Midlands, England.	T.Arvanitis@bham.ac.uk	Davies, Nigel P/C-7328-2009; Arvanitis, Theodoros N/C-9210-2009; Hao, Jie/IXW-8033-2023; Wilson, Martin/ABA-7210-2021	Davies, Nigel P/0000-0002-7978-5511; Arvanitis, Theodoros N/0000-0001-5473-135X; Hao, Jie/0000-0002-0273-8047; Wilson, Martin/0000-0002-2089-3956; Peet, Andrew/0000-0002-4846-5152	Overseas Research Students Awards Scheme; School of Electronic, Electrical and Computer Engineering, University of Birmingham; EU; Medical Research Council; Cancer Research UK; Engineering and Physical Sciences Research Council; MRC [G0601327] Funding Source: UKRI; Cancer Research UK [10342] Funding Source: researchfish; Medical Research Council [G0601327] Funding Source: researchfish; National I…	Overseas Research Students Awards Scheme; School of Electronic, Electrical and Computer Engineering, University of Birmingham; EU(European Union (EU)); Medical Research Council(UK Research & Innovation (UKRI)Medical Research Council UK (MRC)); Cancer Research UK(Cancer Research UK); Engineering and Physical Sciences Research Council(UK Research & Innovation (UKRI)Engineering & Physical Sciences R…	JH and TNA would like to thank the Overseas Research Students Awards Scheme and the School of Electronic, Electrical and Computer Engineering, University of Birmingham, for funding this project. ACP holds a Department of Health National Clinician Scientist Award. NPD and MW were funded by the EU FP6 Project eTumour and the Medical Research Council. Part funding was also obtained from a Cancer Res…	29	6	6	0	8	WILEY	HOBOKEN	111 RIVER ST, HOBOKEN 07030-5774, NJ USA	0952-3480	1099-1492	NMR BIOMED	NMR Biomed.	APR	2012	25	4				594	606		10.1002/nbm.1776	http://dx.doi.org/10.1002/nbm.1776		13	Biophysics; Radiology, Nuclear Medicine & Medical Imaging; Spectroscopy	Science Citation Index Expanded (SCI-EXPANDED)	Biophysics; Radiology, Nuclear Medicine & Medical Imaging; Spectroscopy	915HS	21960131
J	Vicente, J; Fuster-Garcia, E; Tortajada, S; Garcia-Gomez, JM; Davies, N; Natarajan, K; Wilson, M; Grundy, RG; Wesseling, P; Monleon, D; Celda, B; Robles, M; Peet, AC	Vicente, Javier; Fuster-Garcia, Elies; Tortajada, Salvador; Garcia-Gomez, Juan M.; Davies, Nigel; Natarajan, Kal; Wilson, Martin; Grundy, Richard G.; Wesseling, Pieter; Monleon, Daniel; Celda, Bernardo; Robles, Montserrat; Peet, Andrew C.	Accurate classification of childhood brain tumours by in vivo H-1 MRS - A multi-centre study	EUROPEAN JOURNAL OF CANCER	English	Article	H-1 MRS; Paediatric brain tumours; Classification; Pattern recognition; Feature extraction; Pre-surgery diagnosis assessment; Non-invasive diagnosis; Multi-centre study; Clinical assessment	MAGNETIC-RESONANCE-SPECTROSCOPY; FEATURE-EXTRACTION; DIAGNOSIS; CHILDREN; MEDULLOBLASTOMA; IDENTIFICATION; PREDICTION; DIFFUSION; SPECTRA	Aims: To evaluate the accuracy of single-voxel Magnetic Resonance Spectroscopy (H-1 MRS) as a non-invasive diagnostic aid for paediatric brain tumours in a multi-national study. Our hypotheses are (1) that automated classification based on H-1 MRS provides an accurate non-invasive diagnosis in multi-centre datasets and (2) using a protocol which increases the metabolite information improves the d…	[Vicente, Javier; Fuster-Garcia, Elies; Tortajada, Salvador; Garcia-Gomez, Juan M.; Robles, Montserrat] Univ Politecn Valencia, IBIME, Valencia 46022, Spain; [Davies, Nigel; Natarajan, Kal; Wilson, Martin; Peet, Andrew C.] Univ Birmingham, Birmingham Childrens Hosp NHS Fdn Trust, Birmingham B15 2TT, W Midlands, England; [Grundy, Richard G.] Univ Nottingham, Queens Med Ctr, Childrens Brain Tumour …	Universitat Politecnica de Valencia; University of Birmingham; University of Nottingham; Radboud University Nijmegen; Vrije Universiteit Amsterdam; VU UNIVERSITY MEDICAL CENTER; University of Valencia	Vicente, J (corresponding author), Univ Politecn Valencia, IBIME, Camino Vera S-N,Bldg 8G,1st Floor, Valencia 46022, Spain.	javirob@upv.es	Fuster-Garcia, Elies/J-6187-2012; Tortajada, Salvador/AAB-6037-2020; Wilson, Martin/ABA-7210-2021; Davies, Nigel P/C-7328-2009; Vicente, Javier/M-2290-2014; Robles, Montserrat/A-6722-2016; Garcia-Gomez, Juan M/G-2681-2016; Wesseling, P./H-8114-2014; Monleon, Daniel/A-5078-2010	Fuster-Garcia, Elies/0000-0002-0716-8960; Tortajada, Salvador/0000-0001-7426-2407; Wilson, Martin/0000-0002-2089-3956; Davies, Nigel P/0000-0002-7978-5511; Vicente, Javier/0000-0002-3567-4174; Robles, Montserrat/0000-0002-7705-1389; Garcia-Gomez, Juan M/0000-0002-3851-1557; Wesseling, P./0000-0001-5453-5201; Peet, Andrew/0000-0002-4846-5152; Monleon, Daniel/0000-0002-4803-1573	European Commission [FP6-2002-LIFESCIHEALTH 503094]; Cancer Research UK [10342] Funding Source: researchfish; National Institute for Health Research [NIHR-RP-02-12-019, HCS/08/036] Funding Source: researchfish	European Commission(European Union (EU)European Commission Joint Research Centre); Cancer Research UK(Cancer Research UK); National Institute for Health Research(National Institutes of Health Research (NIHR))	This work was funded by the European Commission (FP6-2002-LIFESCIHEALTH 503094). Additional analysis was made available through the CR UK and EPSRC Cancer Imaging Programme at the Children's cancer and Leukaemia Group in association with the MRC and Department of Health (England) (C7809/A10342). We thank eTUMOUR partners for providing data, in particular J. Capellades (IDI-Badalona), C. Majos (ID…	38	63	64	0	31	ELSEVIER SCI LTD	OXFORD	THE BOULEVARD, LANGFORD LANE, KIDLINGTON, OXFORD OX5 1GB, OXON, ENGLAND	0959-8049	1879-0852	EUR J CANCER	Eur. J. Cancer	FEB	2013	49	3				658	667		10.1016/j.ejca.2012.09.003	http://dx.doi.org/10.1016/j.ejca.2012.09.003		10	Oncology	Science Citation Index Expanded (SCI-EXPANDED)	Oncology	076HM	23036849
J	Davies, NP; Rose, HEL; Manias, KA; Natarajan, K; Abernethy, LJ; Oates, A; Janjua, U; Davies, P; MacPherson, L; Arvanitis, TN; Peet, AC	Davies, Nigel P.; Rose, Heather E. L.; Manias, Karen A.; Natarajan, Kal; Abernethy, Laurence J.; Oates, Adam; Janjua, Umair; Davies, Paul; MacPherson, Lesley; Arvanitis, Theodoros N.; Peet, Andrew C.	Added value of magnetic resonance spectroscopy for diagnosing childhood cerebellar tumours	NMR IN BIOMEDICINE	English	Article	H-1-magnetic resonance spectroscopy; brain tumours; classification; metabolites; paediatric	PEDIATRIC BRAIN-TUMORS; H-1 MRS; VIVO; CLASSIFICATION; SURVIVAL; SYSTEM	H-1-magnetic resonance spectroscopy (MRS) provides noninvasive metabolite profiles with the potential to aid the diagnosis of brain tumours. Prospective studies of diagnostic accuracy and comparisons with conventional MRI are lacking. The aim of the current study was to evaluate, prospectively, the diagnostic accuracy of a previously established classifier for diagnosing the three major childhood…	[Davies, Nigel P.; Rose, Heather E. L.; Manias, Karen A.; Natarajan, Kal; Arvanitis, Theodoros N.; Peet, Andrew C.] Univ Birmingham, Inst Canc & Genom Sci, Birmingham, W Midlands, England; [Davies, Nigel P.; Natarajan, Kal] Univ Hosp Birmingham NHS Fdn Trust, Dept Med Phys, Birmingham, W Midlands, England; [Davies, Nigel P.; Rose, Heather E. L.; Manias, Karen A.; Oates, Adam; Janjua, Umair; Davie…	University of Birmingham; University of Birmingham; Birmingham Women's Hospital; Alder Hey Children's NHS Foundation Trust; University of Warwick	Peet, AC (corresponding author), Univ Birmingham, Inst Child Hlth, Clin Res Block,Whittall St, Birmingham B4 6NH, W Midlands, England.	a.peet@bham.ac.uk	Davies, Nigel P/C-7328-2009; Arvanitis, Theodoros N/C-9210-2009; Rose, Heather/AAS-3660-2021	Davies, Nigel P/0000-0002-7978-5511; Arvanitis, Theodoros N/0000-0001-5473-135X; Rose, Heather/0000-0002-0346-1334	NIHR Research Professorship [NIHR-RP-R2-12-019]; CR UK; EPSRC Cancer Imaging Programme at the Children's Cancer and Leukaemia Group (CCLG); Department of Health (England) [C7809/A10342]; Experimental Cancer Medicine Centre Paediatric Network [C8232/A25261]; NIHR fellowship; Birmingham Children's Hospital Research Foundation [BCHRF513]; Poppyfields Charity; CCLG Little Princess Trust [2019 26]; He…	NIHR Research Professorship; CR UK(Cancer Research UK); EPSRC Cancer Imaging Programme at the Children's Cancer and Leukaemia Group (CCLG)(UK Research & Innovation (UKRI)Engineering & Physical Sciences Research Council (EPSRC)); Department of Health (England)(National Institutes of Health Research (NIHR)); Experimental Cancer Medicine Centre Paediatric Network; NIHR fellowship; Birmingham Childre…	NIHR Research Professorship, Grant/Award Number: NIHR-RP-R2-12-019 (AP); CR UK and EPSRC Cancer Imagin1 Programme at the Children's Cancer and Leukaemia Group (CCLG) in association with the MRC and Department of Health (England), Grant/Award Number: C7809/A10342; Experimental Cancer Medicine Centre Paediatric Network, Grant/Award Number: C8232/A25261; NIHR fellowship (NPD); Birmingham Children's …	32	2	2	0	2	WILEY	HOBOKEN	111 RIVER ST, HOBOKEN 07030-5774, NJ USA	0952-3480	1099-1492	NMR BIOMED	NMR Biomed.	FEB	2022	35	2						e4630	10.1002/nbm.4630	http://dx.doi.org/10.1002/nbm.4630	OCT 2021	11	Biophysics; Radiology, Nuclear Medicine & Medical Imaging; Spectroscopy	Science Citation Index Expanded (SCI-EXPANDED)	Biophysics; Radiology, Nuclear Medicine & Medical Imaging; Spectroscopy	YD6KA	34647377
J	Zarinabad, N; Abernethy, LJ; Avula, S; Davies, NP; Gutierrez, DR; Jaspan, T; MacPherson, L; Mitra, D; Rose, HEL; Wilson, M; Morgan, PS; Bailey, S; Pizer, B; Arvanitis, TN; Grundy, RG; Auer, DP; Peet, A	Zarinabad, Niloufar; Abernethy, Laurence J.; Avula, Shivaram; Davies, Nigel P.; Gutierrez, Daniel Rodriguez; Jaspan, Tim; MacPherson, Lesley; Mitra, Dipayan; Rose, Heather E. L.; Wilson, Martin; Morgan, Paul S.; Bailey, Simon; Pizer, Barry; Arvanitis, Theodoros N.; Grundy, Richard G.; Auer, Dorothee P.; Peet, Andrew	Application of pattern recognition techniques for classification of pediatric brain tumors by in vivo 3T H-1-MR spectroscopyA multi-center study	MAGNETIC RESONANCE IN MEDICINE	English	Article	MR spectroscopy; 3T; pediatric brain tumors; diagnosis; classification	MAGNETIC-RESONANCE-SPECTROSCOPY; PROTON MRS; DIAGNOSIS	Purpose3T magnetic resonance scanners have boosted clinical application of H-1-MR spectroscopy (MRS) by offering an improved signal-to-noise ratio and increased spectral resolution, thereby identifying more metabolites and extending the range of metabolic information. Spectroscopic data from clinical 1.5T MR scanners has been shown to discriminate between pediatric brain tumors by applying machin…	[Zarinabad, Niloufar; Davies, Nigel P.; Rose, Heather E. L.; Peet, Andrew] Univ Birmingham, Inst Canc & Genom Sci, Birmingham, W Midlands, England; [Zarinabad, Niloufar; Davies, Nigel P.; MacPherson, Lesley; Rose, Heather E. L.; Arvanitis, Theodoros N.; Peet, Andrew] Birmingham Childrens Hosp, Birmingham, W Midlands, England; [Abernethy, Laurence J.; Avula, Shivaram] Alder Hey Childrens NHS Fdn T…	University of Birmingham; University of Birmingham; Alder Hey Children's NHS Foundation Trust; University of Birmingham; University of Nottingham; University of Nottingham; Nottingham University Hospital NHS Trust; University of Nottingham; Nottingham University Hospital NHS Trust; Newcastle University - UK; University of Birmingham; University of Nottingham; Alder Hey Children's NHS Foundation T…	Peet, A (corresponding author), Inst Child Hlth, Whittall St, Birmingham B4 6NH, W Midlands, England.	a.peet@bham.ac.uk	Bailey, Simon/H-7606-2019; Rose, Heather/AAS-3660-2021; Davies, Nigel P/C-7328-2009; Wilson, Martin/ABA-7210-2021; Arvanitis, Theodoros N/C-9210-2009	Rose, Heather/0000-0002-0346-1334; Davies, Nigel P/0000-0002-7978-5511; Wilson, Martin/0000-0002-2089-3956; Arvanitis, Theodoros N/0000-0001-5473-135X; Rodriguez Gutierrez, Daniel/0000-0003-4291-3943; Grundy, Richard/0000-0002-2585-2539; Bailey, Simon/0000-0001-9348-5497; Peet, Andrew/0000-0002-4846-5152; Auer, Dorothee P./0000-0002-4745-3635; Morgan, Paul/0000-0002-5870-1446	NIHR Research Professorship [13-0053]; Roche; CRUK; MRC; EPSRC Cancer Imaging Programme at the Children's Cancer and Leukaemia Group (CCLG); Department of Health (England) [C7809/A10342]; Medical Research Council [HDR-9005, HDR-9004, HDR-3001] Funding Source: researchfish; National Institute for Health Research [NIHR-RP-02-12-019] Funding Source: researchfish	NIHR Research Professorship; Roche(Roche Holding); CRUK(Cancer Research UK); MRC(UK Research & Innovation (UKRI)Medical Research Council UK (MRC)); EPSRC Cancer Imaging Programme at the Children's Cancer and Leukaemia Group (CCLG)(UK Research & Innovation (UKRI)Engineering & Physical Sciences Research Council (EPSRC)); Department of Health (England)(National Institutes of Health Research (NIHR));…	Andrew Peet is currently receiving a NIHR Research Professorship (13-0053) which also funds Niloufar Zarinabad. Paul Morgan and Tim Jaspan are members of the Roche sponsored HERBY Trial Steering Group, for which their employing institution received financial support; Grant sponsor: CRUK and EPSRC Cancer Imaging Programme at the Children's Cancer and Leukaemia Group (CCLG) in association with the …	22	23	24	0	8	WILEY	HOBOKEN	111 RIVER ST, HOBOKEN 07030-5774, NJ USA	0740-3194	1522-2594	MAGN RESON MED	Magn. Reson. Med.	APR	2018	79	4				2359	2366		10.1002/mrm.26837	http://dx.doi.org/10.1002/mrm.26837		8	Radiology, Nuclear Medicine & Medical Imaging	Science Citation Index Expanded (SCI-EXPANDED)	Radiology, Nuclear Medicine & Medical Imaging	FW1AE	28786132
J	Novak, J; Zarinabad, N; Rose, H; Arvanitis, T; MacPherson, L; Pinkey, B; Oates, A; Hales, P; Grundy, R; Auer, D; Gutierrez, DR; Jaspan, T; Avula, S; Abernethy, L; Kaur, R; Hargrave, D; Mitra, D; Bailey, S; Davies, N; Clark, C; Peet, A	Novak, Jan; Zarinabad, Niloufar; Rose, Heather; Arvanitis, Theodoros; MacPherson, Lesley; Pinkey, Benjamin; Oates, Adam; Hales, Patrick; Grundy, Richard; Auer, Dorothee; Gutierrez, Daniel Rodriguez; Jaspan, Tim; Avula, Shivaram; Abernethy, Laurence; Kaur, Ramneek; Hargrave, Darren; Mitra, Dipayan; Bailey, Simon; Davies, Nigel; Clark, Christopher; Peet, Andrew	Classification of paediatric brain tumours by diffusion weighted imaging and machine learning	SCIENTIFIC REPORTS	English	Article			To determine if apparent diffusion coefficients (ADC) can discriminate between posterior fossa brain tumours on a multicentre basis. A total of 124 paediatric patients with posterior fossa tumours (including 55 Medulloblastomas, 36 Pilocytic Astrocytomas and 26 Ependymomas) were scanned using diffusion weighted imaging across 12 different hospitals using a total of 18 different scanners. Apparent…	[Novak, Jan; Zarinabad, Niloufar; Rose, Heather; Arvanitis, Theodoros; Davies, Nigel; Peet, Andrew] Univ Birmingham, Sch Med & Dent Sci, Inst Canc & Genom Sci, Birmingham, W Midlands, England; [Novak, Jan; Zarinabad, Niloufar; Rose, Heather; Arvanitis, Theodoros; Davies, Nigel; Peet, Andrew] Birmingham Womens & Childrens NHS Fdn Trust, Oncol, Birmingham, W Midlands, England; [Novak, Jan] Aston Un…	University of Birmingham; Aston University; Aston University; University of Warwick; University of London; University College London; University of Nottingham; University of Nottingham; University of Nottingham; Nottingham University Hospital NHS Trust; University of Nottingham; Nottingham University Hospital NHS Trust; Alder Hey Children's NHS Foundation Trust; University of London; University C…	Peet, A (corresponding author), Univ Birmingham, Sch Med & Dent Sci, Inst Canc & Genom Sci, Birmingham, W Midlands, England.;Peet, A (corresponding author), Birmingham Womens & Childrens NHS Fdn Trust, Oncol, Birmingham, W Midlands, England.	a.peet@bham.ac.uk	Arvanitis, Theodoros N/C-9210-2009; Davies, Nigel P/C-7328-2009; Rose, Heather/AAS-3660-2021	Arvanitis, Theodoros N/0000-0001-5473-135X; Davies, Nigel P/0000-0002-7978-5511; Rose, Heather/0000-0002-0346-1334; Auer, Dorothee P./0000-0002-4745-3635; Rodriguez Gutierrez, Daniel/0000-0003-4291-3943; Bailey, Simon/0000-0001-9348-5497; Novak, Jan/0000-0001-5173-3608	Cancer Research UK; EPSRC Cancer Imaging Programme at the Children's Cancer and Leukaemia Group (CCLG); Department of Health (England) [C7809/A10342]; MRC; NIHR Experimental Cancer Medicine Centre Paediatric Network [C8232/A25261]; Medical Research Council-Health Data Research UK Substantive Site; Children's Research Fund; Poppyfields and Help Harry Help Others charity; NIHR Research Professorshi…	Cancer Research UK(Cancer Research UK); EPSRC Cancer Imaging Programme at the Children's Cancer and Leukaemia Group (CCLG)(UK Research & Innovation (UKRI)Engineering & Physical Sciences Research Council (EPSRC)); Department of Health (England)(National Institutes of Health Research (NIHR)); MRC(UK Research & Innovation (UKRI)Medical Research Council UK (MRC)); NIHR Experimental Cancer Medicine Ce…	We would like to acknowledge funding from the Cancer Research UK and EPSRC Cancer Imaging Programme at the Children's Cancer and Leukaemia Group (CCLG) in association with the MRC and Department of Health (England) (C7809/A10342), the Cancer Research UK and NIHR Experimental Cancer Medicine Centre Paediatric Network (C8232/A25261), the Medical Research Council-Health Data Research UK Substantive …	20	21	22	0	3	NATURE RESEARCH	BERLIN	HEIDELBERGER PLATZ 3, BERLIN, 14197, GERMANY	2045-2322		SCI REP-UK	Sci Rep	FEB 4	2021	11	1						2987	10.1038/s41598-021-82214-3	http://dx.doi.org/10.1038/s41598-021-82214-3		8	Multidisciplinary Sciences	Science Citation Index Expanded (SCI-EXPANDED)	Science & Technology - Other Topics	QH1PH	33542327
J	Grist, JT; Withey, S; Bennett, C; Rose, HEL; MacPherson, L; Oates, A; Powell, S; Novak, J; Abernethy, L; Pizer, B; Bailey, S; Clifford, SC; Mitra, D; Arvanitis, TN; Auer, DP; Avula, S; Grundy, R; Peet, AC	Grist, James T.; Withey, Stephanie; Bennett, Christopher; Rose, Heather E. L.; MacPherson, Lesley; Oates, Adam; Powell, Stephen; Novak, Jan; Abernethy, Laurence; Pizer, Barry; Bailey, Simon; Clifford, Steven C.; Mitra, Dipayan; Arvanitis, Theodoros N.; Auer, Dorothee P.; Avula, Shivaram; Grundy, Richard; Peet, Andrew C.	Combining multi-site magnetic resonance imaging with machine learning predicts survival in pediatric brain tumors	SCIENTIFIC REPORTS	English	Article		OUTCOME PREDICTION; DIFFUSION; CHILDHOOD; MRI; MEDULLOBLASTOMA; EPIDEMIOLOGY; FEATURES; GLIOMAS	Brain tumors represent the highest cause of mortality in the pediatric oncological population. Diagnosis is commonly performed with magnetic resonance imaging. Survival biomarkers are challenging to identify due to the relatively low numbers of individual tumor types. 69 children with biopsy-confirmed brain tumors were recruited into this study. All participants had perfusion and diffusion weight…	[Grist, James T.; Withey, Stephanie; Bennett, Christopher; Rose, Heather E. L.; Powell, Stephen; Arvanitis, Theodoros N.; Peet, Andrew C.] Univ Birmingham, Sch Med & Dent Sci, Inst Canc & Genom Sci, Birmingham, W Midlands, England; [Withey, Stephanie; Rose, Heather E. L.; Novak, Jan; Arvanitis, Theodoros N.; Peet, Andrew C.] Birmingham Womens & Childrens NHS Fdn Trust, Oncol, Birmingham, W Midlan…	University of Birmingham; University of Birmingham; Aston University; Aston University; Alder Hey Children's NHS Foundation Trust; Alder Hey Children's NHS Foundation Trust; Newcastle University - UK; Newcastle University - UK; Newcastle University - UK; University of Warwick; University of Nottingham; University of Nottingham	Peet, AC (corresponding author), Univ Birmingham, Sch Med & Dent Sci, Inst Canc & Genom Sci, Birmingham, W Midlands, England.;Peet, AC (corresponding author), Birmingham Womens & Childrens NHS Fdn Trust, Oncol, Birmingham, W Midlands, England.	a.peet@bham.ac.uk	Grist, James Timothy/L-1835-2019; Arvanitis, Theodoros N/C-9210-2009; Rose, Heather/AAS-3660-2021	Grist, James Timothy/0000-0001-7223-4031; Arvanitis, Theodoros N/0000-0001-5473-135X; Bailey, Simon/0000-0001-9348-5497; Auer, Dorothee P./0000-0002-4745-3635; Novak, Jan/0000-0001-5173-3608; Clifford, Steve/0000-0003-4893-2184; Powell, Stephen/0000-0002-9563-7180; Rose, Heather/0000-0002-0346-1334	CCLG and Little Princess Trust [CCLGA 2017 15]; Action Medical Research and the Brain Tumor Charity [GN2181]; Children with Cancer [15/188]; Birmingham Children's Hospital Research Foundation; Help Harry Help Others, Poppyfields; Children's Research Fund; Cancer Research UK; EPSRC Cancer Imaging Programme the Children's Cancer and Leukaemia Group (CCLG); MRC; Department of Health (England) [C7809…	CCLG and Little Princess Trust; Action Medical Research and the Brain Tumor Charity; Children with Cancer; Birmingham Children's Hospital Research Foundation; Help Harry Help Others, Poppyfields; Children's Research Fund; Cancer Research UK(Cancer Research UK); EPSRC Cancer Imaging Programme the Children's Cancer and Leukaemia Group (CCLG); MRC(UK Research & Innovation (UKRI)Medical Research Coun…	We would like to acknowledge funding from The CCLG and Little Princess Trust (CCLGA 2017 15) who funded Dr James Grist, Action Medical Research and the Brain Tumor Charity (GN2181), Children with Cancer (15/188), Birmingham Children's Hospital Research Foundation, Help Harry Help Others, Poppyfields, Children's Research Fund, Cancer Research UK and EPSRC Cancer Imaging Programme the Children's Ca…	32	5	5	0	8	NATURE PORTFOLIO	BERLIN	HEIDELBERGER PLATZ 3, BERLIN, 14197, GERMANY	2045-2322		SCI REP-UK	Sci Rep	SEP 23	2021	11	1						18897	10.1038/s41598-021-96189-8	http://dx.doi.org/10.1038/s41598-021-96189-8		10	Multidisciplinary Sciences	Science Citation Index Expanded (SCI-EXPANDED)	Science & Technology - Other Topics	UU4SG	34556677
J	Ladefoged, CN; Marner, L; Hindsholm, A; Law, I; Hojgaard, L; Andersen, FL	Ladefoged, Claes Nohr; Marner, Lisbeth; Hindsholm, Amalie; Law, Ian; Hojgaard, Liselotte; Andersen, Flemming Littrup	Deep Learning Based Attenuation Correction of PET/MRI in Pediatric Brain Tumor Patients: Evaluation in a Clinical Setting	FRONTIERS IN NEUROSCIENCE	English	Article	pediatric; deep learning; PET/MRI; attenuation correction; brain tumors; bone density; RESOLUTE	POSITRON-EMISSION-TOMOGRAPHY; DYNAMIC O-(2-F-18-FLUOROETHYL)-L-TYROSINE PET; ZERO-ECHO-TIME; MAGNETIC-RESONANCE; QUANTITATIVE-EVALUATION; COEFFICIENTS; GENERATION; DIAGNOSIS; BONE	Aim: Positron emission tomography (PET) imaging is a useful tool for assisting in correct differentiation of tumor progression from reactive changes. O-(2-18F-fluoroethyl)-L-tyrosine (FET)-PET in combination with MRI can add valuable information for clinical decision making. Acquiring FET-PET/MRI simultaneously allows for a one-stop-shop that limits the need for a second sedation or anesthesia as…	[Ladefoged, Claes Nohr; Marner, Lisbeth; Hindsholm, Amalie; Law, Ian; Hojgaard, Liselotte; Andersen, Flemming Littrup] Rigshosp, Dept Clin Physiol, Nucl Med & PET, Copenhagen, Denmark	University of Copenhagen; Rigshospitalet	Andersen, FL (corresponding author), Rigshosp, Dept Clin Physiol, Nucl Med & PET, Copenhagen, Denmark.	flemming.andersen@regionh.dk	Højgaard, Liselotte/AAK-8329-2020; Ladefoged, Claes Nøhr/AFO-3107-2022; Marner, Lisbeth/GON-7962-2022	Marner, Lisbeth/0000-0001-5843-5742; Andersen, Flemming Littrup/0000-0003-2821-1849; Ladefoged, Claes Nohr/0000-0002-3583-4190	Danish Childhood Cancer Foundation [2014-34, 2015-48]	Danish Childhood Cancer Foundation	The generous support by The Danish Childhood Cancer Foundation is highly appreciated (2014-34, 2015-48).	43	65	65	1	15	FRONTIERS MEDIA SA	LAUSANNE	AVENUE DU TRIBUNAL FEDERAL 34, LAUSANNE, CH-1015, SWITZERLAND		1662-453X	FRONT NEUROSCI-SWITZ	Front. Neurosci.	JAN 7	2019	12							1005	10.3389/fnins.2018.01005	http://dx.doi.org/10.3389/fnins.2018.01005		9	Neurosciences	Science Citation Index Expanded (SCI-EXPANDED)	Neurosciences & Neurology	HG5PE	30666184
J	Maspero, M; Bentvelzen, LG; Savenije, MHF; Guerreiro, F; Seravalli, E; Janssens, GO; van den Berg, CAT; Philippens, MEP	Maspero, Matteo; Bentvelzen, Laura G.; Savenije, Mark H. F.; Guerreiro, Filipa; Seravalli, Enrica; Janssens, Geert O.; van den Berg, Cornelis A. T.; Philippens, Marielle E. P.	Deep learning-based synthetic CT generation for paediatric brain MR-only photon and proton radiotherapy	RADIOTHERAPY AND ONCOLOGY	English	Article	Synthetic CT; Pediatric oncology; Brain tumors; Artificial intelligence; Image-to-image translation; Machine learning	CONVOLUTIONAL NEURAL-NETWORK; DOSE CALCULATIONS; FEASIBILITY; THERAPY; TUMORS; ANESTHESIA; CHILDHOOD; ACCURACY; CHILDREN; DENSITY	Background and Purpose: To enable accurate magnetic resonance imaging (MRI)-based dose calculations, synthetic computed tomography (sCT) images need to be generated. We aim at assessing the feasibility of dose calculations from MRI acquired with a heterogeneous set of imaging protocol for paediatric patients affected by brain tumours. Materials and methods: Sixty paediatric patients undergoing br…	[Maspero, Matteo; Bentvelzen, Laura G.; Savenije, Mark H. F.; Guerreiro, Filipa; Seravalli, Enrica; Janssens, Geert O.; van den Berg, Cornelis A. T.; Philippens, Marielle E. P.] Univ Med Ctr Utrecht, Dept Radiotherapy, Div Imaging & Oncol, Utrecht, Netherlands; [Maspero, Matteo; Bentvelzen, Laura G.; Savenije, Mark H. F.; van den Berg, Cornelis A. T.] Univ Med Ctr Utrecht, Ctr Image Sci, Computat…	Utrecht University; Utrecht University Medical Center; Utrecht University; Utrecht University Medical Center	Maspero, M (corresponding author), Univ Med Ctr Utrecht, Dept Radiotherapy, Div Imaging & Oncol, Utrecht, Netherlands.	m.maspero@umcutrecht.nl	Janssens, G.O.R.J./L-4412-2015; Maspero, Matteo/C-1102-2016	Maspero, Matteo/0000-0003-0347-3375	NVIDIA Corporation	NVIDIA Corporation	We gratefully acknowledge the support of NVIDIA Corporation with the donation of the Quadro P5000 GPU used for prototyping this research.	53	43	43	1	5	ELSEVIER IRELAND LTD	CLARE	ELSEVIER HOUSE, BROOKVALE PLAZA, EAST PARK SHANNON, CO, CLARE, 00000, IRELAND	0167-8140	1879-0887	RADIOTHER ONCOL	Radiother. Oncol.	DEC	2020	153				SI	197	204		10.1016/j.radonc.2020.09.029	http://dx.doi.org/10.1016/j.radonc.2020.09.029		8	Oncology; Radiology, Nuclear Medicine & Medical Imaging	Science Citation Index Expanded (SCI-EXPANDED)	Oncology; Radiology, Nuclear Medicine & Medical Imaging	PH9OF	32976877
J	Grist, JT; Withey, S; MacPherson, L; Oates, A; Powell, S; Novak, J; Abernethy, L; Pizer, B; Grundy, R; Bailey, S; Mitra, D; Arvanitis, TN; Auer, DP; Avula, S; Peet, AC	Grist, James T.; Withey, Stephanie; MacPherson, Lesley; Oates, Adam; Powell, Stephen; Novak, Jan; Abernethy, Laurence; Pizer, Barry; Grundy, Richard; Bailey, Simon; Mitra, Dipayan; Arvanitis, Theodoros N.; Auer, Dorothee P.; Avula, Shivaram; Peet, Andrew C.	Distinguishing between paediatric brain tumour types using multi- parametric magnetic resonance imaging and machine learning: A multi-site study	NEUROIMAGE-CLINICAL	English	Article	Perfusion; Diffusion; Machine learning	MRI	The imaging and subsequent accurate diagnosis of paediatric brain tumours presents a radiological challenge, with magnetic resonance imaging playing a key role in providing tumour specific imaging information. Diffusion weighted and perfusion imaging are commonly used to aid the non-invasive diagnosis of children's brain tumours, but are usually evaluated by expert qualitative review. Quantitativ…	[Grist, James T.; Withey, Stephanie; Powell, Stephen; Arvanitis, Theodoros N.; Peet, Andrew C.] Univ Birmingham, Sch Med & Dent Sci, Inst Canc & Genom Sci, Birmingham, W Midlands, England; [Withey, Stephanie; Novak, Jan; Arvanitis, Theodoros N.; Peet, Andrew C.] Birmingham Womens & Childrens NHS Fdn Trust, Oncol, Birmingham, W Midlands, England; [Withey, Stephanie] Univ Hosp Birmingham NHS Fdn Tr…	University of Birmingham; University of Birmingham; Aston University; Alder Hey Children's NHS Foundation Trust; University of Liverpool; University of Nottingham; Newcastle University - UK; Newcastle University - UK; University of Warwick; University of Nottingham	Peet, AC (corresponding author), Birmingham Womens & Childrens Hosp NHS Fdn Trust, Childrens Brain Tumour Res Team, Inst Child Hlth, 4th Floor,Steelhouse Lane, Birmingham B4 6NH, W Midlands, England.	a.peet@bham.ac.uk	Grist, James Timothy/L-1835-2019; Arvanitis, Theodoros N/C-9210-2009; Bailey, Simon/H-7606-2019	Grist, James Timothy/0000-0001-7223-4031; Arvanitis, Theodoros N/0000-0001-5473-135X; Novak, Jan/0000-0001-5173-3608; Powell, Stephen/0000-0002-9563-7180; Auer, Dorothee P./0000-0002-4745-3635; Bailey, Simon/0000-0001-9348-5497; Grundy, Richard/0000-0002-2585-2539	Cancer Research UK; EPSRC Cancer Imaging Programme at the Children's Cancer and Leukaemia Group (CCLG); Department of Health (England) [C7809/A10342]; NIHR Experimental Cancer Medicine Centre Paediatric Network [C8232/A25261]; Medical Research Council-Health Data Research UK Substantive Site and Help Harry Help Others charity; NIHR Research Professorship [NIHR-RP-R2-12-019]; EPSRC [EP/L016346/1];…	Cancer Research UK(Cancer Research UK); EPSRC Cancer Imaging Programme at the Children's Cancer and Leukaemia Group (CCLG)(UK Research & Innovation (UKRI)Engineering & Physical Sciences Research Council (EPSRC)); Department of Health (England)(National Institutes of Health Research (NIHR)); NIHR Experimental Cancer Medicine Centre Paediatric Network; Medical Research Council-Health Data Research …	We would like to acknowledge funding from the Cancer Research UK and EPSRC Cancer Imaging Programme at the Children's Cancer and Leukaemia Group (CCLG) in association with the MRC and Department of Health (England) (C7809/A10342), the Cancer Research UK and NIHR Experimental Cancer Medicine Centre Paediatric Network (C8232/A25261), the Medical Research Council-Health Data Research UK Substantive …	26	19	19	0	9	ELSEVIER SCI LTD	OXFORD	THE BOULEVARD, LANGFORD LANE, KIDLINGTON, OXFORD OX5 1GB, OXON, ENGLAND	2213-1582		NEUROIMAGE-CLIN	NeuroImage-Clin.		2020	25							102172	10.1016/j.nicl.2020.102172	http://dx.doi.org/10.1016/j.nicl.2020.102172		6	Neuroimaging	Science Citation Index Expanded (SCI-EXPANDED)	Neurosciences & Neurology	KU2JR	32032817
J	Withey, SB; MacPherson, L; Oates, A; Powell, S; Novak, J; Abernethy, L; Pizer, B; Grundy, R; Morgan, PS; Bailey, S; Mitra, D; Arvanitis, TN; Auer, DP; Avula, S; Peet, AC	Withey, Stephanie B.; MacPherson, Lesley; Oates, Adam; Powell, Stephen; Novak, Jan; Abernethy, Laurence; Pizer, Barry; Grundy, Richard; Morgan, Paul S.; Bailey, Simon; Mitra, Dipayan; Arvanitis, Theodoros N.; Auer, Dorothee P.; Avula, Shivaram; Peet, Andrew C.	Dynamic susceptibility-contrast magnetic resonance imaging with contrast agent leakage correction aids in predicting grade in pediatric brain tumours: a multicenter study	PEDIATRIC RADIOLOGY	English	Article	Blood volume; Brain; Children; Dynamic susceptibility-contrast magnetic resonance imaging; Leakage correction; Magnetic resonance imaging; Multicenter; Perfusion; Tumor	CEREBRAL BLOOD-VOLUME; DIAGNOSTIC-ACCURACY; PERFUSION; MRI; CLASSIFICATION; GADOLINIUM; GLIOMA; RECOMMENDATIONS; EXTRAVASATION; PERMEABILITY	Background Relative cerebral blood volume (rCBV) measured using dynamic susceptibility-contrast MRI can differentiate between low- and high-grade pediatric brain tumors. Multicenter studies are required for translation into clinical practice. Objective We compared leakage-corrected dynamic susceptibility-contrast MRI perfusion parameters acquired at multiple centers in low- and high-grade pediatr…	[Withey, Stephanie B.] Univ Hosp Birmingham NHS Fdn Trust, RRPPS, Birmingham, W Midlands, England; [Withey, Stephanie B.; Novak, Jan; Arvanitis, Theodoros N.; Peet, Andrew C.] Birmingham Womens & Childrens NHS Fdn Trust, Oncol, Birmingham, W Midlands, England; [Withey, Stephanie B.; Powell, Stephen; Novak, Jan; Arvanitis, Theodoros N.; Peet, Andrew C.] Univ Birmingham, Inst Canc & Genom Sci, Birm…	University of Birmingham; University of Birmingham; Aston University; Alder Hey Children's NHS Foundation Trust; Alder Hey Children's NHS Foundation Trust; University of Nottingham; University of Nottingham; Nottingham University Hospital NHS Trust; University of Nottingham; Newcastle University - UK; Newcastle University - UK; University of Warwick; University of Nottingham; Nottingham Universit…	Peet, AC (corresponding author), Birmingham Womens & Childrens NHS Fdn Trust, Oncol, Birmingham, W Midlands, England.;Peet, AC (corresponding author), Univ Birmingham, Inst Canc & Genom Sci, Birmingham, W Midlands, England.;Peet, AC (corresponding author), Birmingham Womens & Childrens Hosp NHS Fdn Trust, Inst Child Hlth, Childrens Brain Tumour Res Team, 4th Floor,Steelhouse Lane, Birmingham B4 6…	a.peet@bham.ac.uk	Arvanitis, Theodoros N/C-9210-2009	Arvanitis, Theodoros N/0000-0001-5473-135X; Bailey, Simon/0000-0001-9348-5497; Powell, Stephen/0000-0002-9563-7180; Novak, Jan/0000-0001-5173-3608	Cancer Research UK; EPSRC Cancer Imaging Programme at the Children's Cancer and Leukaemia Group (CCLG); MRC; Department of Health (England) [C7809/A10342]; NIHR Experimental Cancer Medicine Centre Paediatric Network [C8232/A25261]; Health Data Research UK (HDR UK); Help Harry Help Others charity; NIHR Research Professorship [NIHR-RP-R2-12-019]; EPSRC through Physical Sciences for Health Centre fo…	Cancer Research UK(Cancer Research UK); EPSRC Cancer Imaging Programme at the Children's Cancer and Leukaemia Group (CCLG)(UK Research & Innovation (UKRI)Engineering & Physical Sciences Research Council (EPSRC)); MRC(UK Research & Innovation (UKRI)Medical Research Council UK (MRC)); Department of Health (England)(National Institutes of Health Research (NIHR)); NIHR Experimental Cancer Medicine Ce…	We would like to acknowledge funding from the Cancer Research UK and EPSRC Cancer Imaging Programme at the Children's Cancer and Leukaemia Group (CCLG) in association with the MRC and Department of Health (England) (C7809/A10342), the Cancer Research UK and NIHR Experimental Cancer Medicine Centre Paediatric Network (C8232/A25261), Health Data Research UK (HDR UK) and Help Harry Help Others chari…	43	2	2	0	0	SPRINGER	NEW YORK	ONE NEW YORK PLAZA, SUITE 4600, NEW YORK, NY, UNITED STATES	0301-0449	1432-1998	PEDIATR RADIOL	Pediatr. Radiol.	MAY	2022	52	6				1134	1149		10.1007/s00247-021-05266-7	http://dx.doi.org/10.1007/s00247-021-05266-7	MAR 2022	16	Pediatrics; Radiology, Nuclear Medicine & Medical Imaging	Science Citation Index Expanded (SCI-EXPANDED)	Pediatrics; Radiology, Nuclear Medicine & Medical Imaging	1G7WY	35290489
J	Zhang, M; Wong, SW; Wright, JN; Toescu, S; Mohammadzadeh, M; Han, M; Lummus, S; Wagner, MW; Yecies, D; Lai, H; Eghbal, A; Radmanesh, A; Nemelka, J; Harward, S; Malinzak, M; Laughlin, S; Perreault, S; Braun, KRM; Vossough, A; Poussaint, T; Goetti, R; Ertl-Wagner, B; Ho, CY; Oztekin, O; Ramaswamy, V; Mankad, K; Vitanza, NA; Cheshier, SH; Said, M; Aquilina, K; Thompson, E; Jaju, A; Grant, GA; Lober,…	Zhang, Michael; Wong, Samuel W.; Wright, Jason N.; Toescu, Sebastian; Mohammadzadeh, Maryam; Han, Michelle; Lummus, Seth; Wagner, Matthias W.; Yecies, Derek; Lai, Hollie; Eghbal, Azam; Radmanesh, Alireza; Nemelka, Jordan; Harward, Stephen; Malinzak, Michael; Laughlin, Suzanne; Perreault, Sebastien; Braun, Kristina R. M.; Vossough, Arastoo; Poussaint, Tina; Goetti, Robert; Ertl-Wagner, Birgit; Ho,…	Machine Assist for Pediatric Posterior Fossa Tumor Diagnosis: A Multinational Study	NEUROSURGERY	English	Article	Artificial intelligence; Ependymoma; Machine learning; Medulloblastoma; Pilocytic astrocytoma; Posterior fossa tumors; Radiomics	FEATURES; CLASSIFICATION; CHILDREN	BACKGROUND: Clinicians and machine classifiers reliably diagnose pilocytic astrocytoma (PA) on magnetic resonance imaging (MRI) but less accurately distinguish medulloblastoma (MB) from ependymoma (EP). One strategy is to first rule out the most identifiable diagnosis. OBJECTIVE: To hypothesize a sequential machine-learning classifier could improve diagnostic performance by mimicking a clinician'…	[Zhang, Michael] Stanford Hosp & Clin, Dept Neurosurg, Stanford, CA USA; [Zhang, Michael; Yeom, Kristen W.] Lucile Packard Childrens Hosp, Dept Radiol, Stanford, CA USA; [Wong, Samuel W.] Stanford Univ, Dept Stat, Stanford, CA 94305 USA; [Wright, Jason N.] Seattle Childrens Hosp, Dept Radiol, Seattle, WA USA; [Wright, Jason N.] Harborview Med Ctr, Dept Radiol, Seattle, WA USA; [Toescu, Sebastian;…	Stanford University; Lucile Packard Children's Hospital (LPCH); Stanford University; Seattle Children's Hospital; Harborview Medical Center; University of London; University College London; Great Ormond Street Hospital for Children NHS Foundation Trust; Tehran University of Medical Sciences; University of Pennsylvania; Pennsylvania Medicine; Childrens Hospital of Philadelphia; University of Color…	Yeom, KW (corresponding author), Stanford Univ, Lucile Packard Childrens Hosp, Dept Radiol, 725 Welch Rd,G516, Palo Alto, CA 94304 USA.	kyeom@stanford.edu	oztekin, ozgur/AAC-4801-2021	oztekin, ozgur/0000-0002-0092-5260; Aquilina, Kristian/0000-0001-7015-5196; Yeom, Kristen/0000-0001-9860-3368; Yecies, Derek/0000-0001-8534-4651; Toescu, Sebastian M/0000-0001-8768-9231; Thompson, Eric/0000-0003-2796-9914; Zhang, Michael/0000-0002-7067-0689; Han, Michelle/0000-0003-2812-6193				18	5	5	0	4	OXFORD UNIV PRESS INC	CARY	JOURNALS DEPT, 2001 EVANS RD, CARY, NC 27513 USA	0148-396X	1524-4040	NEUROSURGERY	Neurosurgery	NOV	2021	89	5				892	900		10.1093/neuros/nyab311	http://dx.doi.org/10.1093/neuros/nyab311	AUG 2021	9	Clinical Neurology; Surgery	Science Citation Index Expanded (SCI-EXPANDED)	Neurosciences & Neurology; Surgery	XL8HZ	34392363
J	Zhao, DD; Grist, JT; Rose, HEL; Davies, NP; Wilson, M; MacPherson, L; Abernethy, LJ; Avula, S; Pizer, B; Gutierrez, DR; Jaspan, T; Morgan, PS; Mitra, D; Bailey, S; Sawlani, V; Arvanitis, TN; Sun, Y; Peet, AC	Zhao, Dadi; Grist, James T.; Rose, Heather E. L.; Davies, Nigel P.; Wilson, Martin; MacPherson, Lesley; Abernethy, Laurence J.; Avula, Shivaram; Pizer, Barry; Gutierrez, Daniel R.; Jaspan, Tim; Morgan, Paul S.; Mitra, Dipayan; Bailey, Simon; Sawlani, Vijay; Arvanitis, Theodoros N.; Sun, Yu; Peet, Andrew C.	Metabolite selection for machine learning in childhood brain tumour classification	NMR IN BIOMEDICINE	English	Article	childhood brain tumour; machine learning; metabolite concentration; MRS; multi-class classification; receiver operating characteristics	MAGNETIC-RESONANCE-SPECTROSCOPY; CENTRAL-NERVOUS-SYSTEM; IN-VIVO; NONINVASIVE DETECTION; IDENTIFICATION; QUANTITATION; DIAGNOSIS; TAURINE; GLYCINE	MRS can provide high accuracy in the diagnosis of childhood brain tumours when combined with machine learning. A feature selection method such as principal component analysis is commonly used to reduce the dimensionality of metabolite profiles prior to classification. However, an alternative approach of identifying the optimal set of metabolites has not been fully evaluated, possibly due to the c…	[Zhao, Dadi; Grist, James T.; Rose, Heather E. L.; Davies, Nigel P.; Arvanitis, Theodoros N.; Sun, Yu; Peet, Andrew C.] Univ Birmingham, Inst Canc & Genom Sci, Birmingham, W Midlands, England; [Zhao, Dadi; Grist, James T.; Rose, Heather E. L.; Davies, Nigel P.; Arvanitis, Theodoros N.; Sun, Yu; Peet, Andrew C.] Birmingham Childrens Hosp, Oncol, Birmingham, England; [Davies, Nigel P.] Univ Hosp Bi…	University of Birmingham; University of Birmingham; University of Birmingham; University of Birmingham; University of Birmingham; Alder Hey Children's NHS Foundation Trust; Alder Hey Children's Hospital; Alder Hey Children's NHS Foundation Trust; Alder Hey Children's Hospital; University of Nottingham; Nottingham University Hospital NHS Trust; Nottingham University Hospital NHS Trust; University …	Peet, AC (corresponding author), Inst Child Hlth, Whitall Steet, Birmingham B4 6NH, W Midlands, England.	a.peet@bham.ac.uk	Zhao, Dadi/AFN-0650-2022; Grist, James Timothy/L-1835-2019; Davies, Nigel P/C-7328-2009; Arvanitis, Theodoros N/C-9210-2009; Bailey, Simon/H-7606-2019; Rose, Heather/AAS-3660-2021	Zhao, Dadi/0000-0001-7727-3638; Grist, James Timothy/0000-0001-7223-4031; Davies, Nigel P/0000-0002-7978-5511; Arvanitis, Theodoros N/0000-0001-5473-135X; Rose, Heather/0000-0002-0346-1334; Wilson, Martin/0000-0002-2089-3956; Bailey, Simon/0000-0001-9348-5497; Avula, Shivaram/0000-0003-1742-7206; Rodriguez Gutierrez, Daniel/0000-0003-4291-3943	Help Harry Help Others Cancer Charity; NIHR Research Professorship [NIHR-RP-R2-12-019]; Cancer Research UK; EPSRC Cancer Imaging Programme at the Children's Cancer and Leukaemia Group (CCLG); Department of Health (England) [C7809/A10342]; NIHR Experimental Cancer Medicine Centre Paediatric Network [C8232/A25261]; Children's Research Fund, Birmingham Women's and Children's Hospital Charities; Chil…	Help Harry Help Others Cancer Charity; NIHR Research Professorship; Cancer Research UK(Cancer Research UK); EPSRC Cancer Imaging Programme at the Children's Cancer and Leukaemia Group (CCLG)(UK Research & Innovation (UKRI)Engineering & Physical Sciences Research Council (EPSRC)); Department of Health (England)(National Institutes of Health Research (NIHR)); NIHR Experimental Cancer Medicine Centr…	D.Z. was partly funded by a doctoral scholarship from the Help Harry Help Others Cancer Charity. A.C.P. is funded through an NIHR Research Professorship, NIHR-RP-R2-12-019. We would also like to acknowledge funding from the Cancer Research UK and EPSRC Cancer Imaging Programme at the Children's Cancer and Leukaemia Group (CCLG) in association with the MRC and Department of Health (England) (C7809…	31	3	3	3	9	WILEY	HOBOKEN	111 RIVER ST, HOBOKEN 07030-5774, NJ USA	0952-3480	1099-1492	NMR BIOMED	NMR Biomed.	JUN	2022	35	6						e4673	10.1002/nbm.4673	http://dx.doi.org/10.1002/nbm.4673	JAN 2022	16	Biophysics; Radiology, Nuclear Medicine & Medical Imaging; Spectroscopy	Science Citation Index Expanded (SCI-EXPANDED)	Biophysics; Radiology, Nuclear Medicine & Medical Imaging; Spectroscopy	1L7NU	35088473
J	Danielsson, A; Nemes, S; Tisell, M; Lannering, B; Nordborg, C; Sabel, M; Caren, H	Danielsson, Anna; Nemes, Szilard; Tisell, Magnus; Lannering, Birgitta; Nordborg, Claes; Sabel, Magnus; Caren, Helena	MethPed: a DNA methylation classifier tool for the identification of pediatric brain tumor subtypes	CLINICAL EPIGENETICS	English	Article	DNA methylation; 450 K; Random forest; PNET; GBM; Medulloblastoma; Ependymoma; Classifier (classification tool); Astrocytoma; MethPed	MEDULLOBLASTOMA; MUTATIONS; EXPRESSION; SUBGROUPS; GLIOMAS; ACVR1	Background: Classification of pediatric tumors into biologically defined subtypes is challenging, and multifaceted approaches are needed. For this aim, we developed a diagnostic classifier based on DNA methylation profiles. Results: Methylation data generated by the Illumina Infinium HumanMethylation 450 BeadChip arrays were downloaded from the Gene Expression Omnibus (n = 472). Using the data, w…	[Danielsson, Anna] Univ Gothenburg, Sahlgrenska Acad, Sahlgrenska Canc Ctr, Inst Clin Sci,Dept Oncol, SE-40530 Gothenburg, Sweden; [Nemes, Szilard] Ctr Registers Vastra Gotaland, Swedish Hip Arthroplasty Register, Gothenburg, Sweden; [Tisell, Magnus] Univ Gothenburg, Sahlgrenska Acad, Dept Clin Neurosci & Rehabil, Inst Neurosci & Physiol, SE-40530 Gothenburg, Sweden; [Lannering, Birgitta; Sabel, …	University of Gothenburg; University of Gothenburg; University of Gothenburg; Sahlgrenska University Hospital; Queen Silvia Children's Hospital; Sahlgrenska University Hospital; University of Gothenburg	Caren, H (corresponding author), Univ Gothenburg, Sahlgrenska Acad, Inst Biomed, Sahlgrenska Canc Ctr,Dept Pathol, POB 425, SE-40530 Gothenburg, Sweden.	helena.caren@gu.se	Sabel, Magnus/AAX-7660-2021; Tisell, Magnus/AAG-4736-2020; Nemes, Szilard/I-3924-2012; Sabel, Magnus/Q-2816-2016	Sabel, Magnus/0000-0002-3072-657X; Sabel, Magnus/0000-0002-3072-657X; Nemes, Szilard/0000-0002-4145-1786; Danielsson, Anna/0000-0002-2827-7429; Caren, Helena/0000-0002-8584-555X	BioCARE-a National Strategic Research Program at University of Gothenburg; Childhood Cancer foundation; Cancer foundation; Swedish Research Council; FP7 Marie Curie Career Integration grant; Swedish Society of Medical Research	BioCARE-a National Strategic Research Program at University of Gothenburg; Childhood Cancer foundation; Cancer foundation; Swedish Research Council(Swedish Research Council); FP7 Marie Curie Career Integration grant(Marie Curie Actions); Swedish Society of Medical Research	This work was supported by BioCARE-a National Strategic Research Program at University of Gothenburg, the Childhood Cancer foundation, the Cancer foundation, the Swedish Research Council, a FP7 Marie Curie Career Integration grant, and the Swedish Society of Medical Research.	25	28	28	0	6	BMC	LONDON	CAMPUS, 4 CRINAN ST, LONDON N1 9XW, ENGLAND	1868-7075	1868-7083	CLIN EPIGENETICS	Clin. Epigenetics	JUL 9	2015	7							62	10.1186/s13148-015-0103-3	http://dx.doi.org/10.1186/s13148-015-0103-3		9	Oncology; Genetics & Heredity	Science Citation Index Expanded (SCI-EXPANDED)	Oncology; Genetics & Heredity	CM3FJ	26157508
J	Gutierrez, DR; Awwad, A; Meijer, L; Manita, M; Jaspan, T; Dineen, RA; Grundy, RG; Auer, DP	Gutierrez, D. Rodriguez; Awwad, A.; Meijer, L.; Manita, M.; Jaspan, T.; Dineen, R. A.; Grundy, R. G.; Auer, D. P.	Metrics and Textural Features of MRI Diffusion to Improve Classification of Pediatric Posterior Fossa Tumors	AMERICAN JOURNAL OF NEURORADIOLOGY	English	Article		MAGNETIC-RESONANCE SPECTROSCOPY; EUROPEAN-ECONOMIC-COMMUNITY; CONCERTED RESEARCH-PROJECT; TISSUE CHARACTERIZATION; CEREBELLAR TUMORS; BRAIN-TUMORS; DIFFERENTIATION; MEDULLOBLASTOMA; IDENTIFICATION; COEFFICIENTS	BACKGROUND AND PURPOSE: Qualitative radiologic MR imaging review affords limited differentiation among types of pediatric posterior fossa brain tumors and cannot detect histologic or molecular subtypes, which could help to stratify treatment. This study aimed to improve current posterior fossa discrimination of histologic tumor type by using support vector machine classifiers on quantitative MR i…	[Gutierrez, D. Rodriguez; Awwad, A.; Manita, M.; Dineen, R. A.; Grundy, R. G.; Auer, D. P.] Univ Nottingham, Div Radiol & Imaging Sci, Nottingham NG7 2RD, England; [Gutierrez, D. Rodriguez; Meijer, L.; Grundy, R. G.; Auer, D. P.] Univ Nottingham, Childrens Brain Tumor Res Ctr, Nottingham NG7 2RD, England; [Awwad, A.; Meijer, L.; Jaspan, T.; Dineen, R. A.] Nottingham Univ Hosp Trust, Nottingham, E…	University of Nottingham; University of Nottingham; University of Nottingham; Nottingham University Hospital NHS Trust	Auer, DP (corresponding author), Queens Med Ctr, Div Radiol & Imaging Sci, Room W-B 1441,Derby Rd, Nottingham NG7 2UH, England.	dorothee.auer@nottingham.ac.uk	Dineen, Robert/S-7192-2019; Meijer, Lisethe/AAP-2204-2021; Meijer, Lisethe/GRO-3417-2022; Awwad, Amir/H-9811-2013	Dineen, Robert/0000-0002-9523-2546; Awwad, Amir/0000-0003-1288-1493; Rodriguez Gutierrez, Daniel/0000-0003-4291-3943; Auer, Dorothee P./0000-0002-4745-3635	Children's Cancer and Leukemia Group (Cancer Research United Kingdom); Children's Cancer and Leukemia Group (Engineering and Physical Sciences Research Council-CIP); Medical Research Council; England Department of Health; [C7809/A10342]	Children's Cancer and Leukemia Group (Cancer Research United Kingdom); Children's Cancer and Leukemia Group (Engineering and Physical Sciences Research Council-CIP); Medical Research Council(UK Research & Innovation (UKRI)Medical Research Council UK (MRC)); England Department of Health(National Institutes of Health Research (NIHR));	This work was funded by grant C7809/A10342, Children's Cancer and Leukemia Group (Cancer Research United Kingdom and Engineering and Physical Sciences Research Council-CIP, in association with the Medical Research Council and England Department of Health).	29	85	88	1	10	AMER SOC NEURORADIOLOGY	DENVILLE	PO BOX 3000, DENVILLE, NJ 07834-9349 USA	0195-6108	1936-959X	AM J NEURORADIOL	Am. J. Neuroradiol.	MAY	2014	35	5				1009	1015		10.3174/ajnr.A3784	http://dx.doi.org/10.3174/ajnr.A3784		7	Clinical Neurology; Neuroimaging; Radiology, Nuclear Medicine & Medical Imaging	Science Citation Index Expanded (SCI-EXPANDED)	Neurosciences & Neurology; Radiology, Nuclear Medicine & Medical Imaging	AI9ZU	24309122
J	Tam, LT; Yeom, KW; Wright, JN; Jaju, A; Radmanesh, A; Han, M; Toescu, S; Maleki, M; Chen, E; Campion, A; Lai, HA; Eghbal, AA; Oztekin, O; Mankad, K; Hargrave, D; Jacques, TS; Goetti, R; Lober, RM; Cheshier, SH; Napel, S; Said, M; Aquilina, K; Ho, CY; Monje, M; Vitanza, NA; Mattonen, SA	Tam, Lydia T.; Yeom, Kristen W.; Wright, Jason N.; Jaju, Alok; Radmanesh, Alireza; Han, Michelle; Toescu, Sebastian; Maleki, Maryam; Chen, Eric; Campion, Andrew; Lai, Hollie A.; Eghbal, Azam A.; Oztekin, Ozgur; Mankad, Kshitij; Hargrave, Darren; Jacques, Thomas S.; Goetti, Robert; Lober, Robert M.; Cheshier, Samuel H.; Napel, Sandy; Said, Mourad; Aquilina, Kristian; Ho, Chang Y.; Monje, Michelle;…	MRI-based radiomics for prognosis of pediatric diffuse intrinsic pontine glioma: an international study	NEURO-ONCOLOGY ADVANCES	English	Article	diffuse intrinsic pontine gliomas; diffuse midline glioma; H3K27M-mutant; machine learning; magnetic resonance imaging; radiomics	IMAGING RADIOMICS; HIGH-GRADE; SURVIVAL; TUMORS; SUBGROUPS; FEATURES; SYSTEM; DIPG	Background. Diffuse intrinsic pontine gliomas (DIPGs) are lethal pediatric brain tumors. Presently, MRI is the mainstay of disease diagnosis and surveillance. We identify clinically significant computational features from MRI and create a prognostic machine learning model. Methods. We isolated tumor volumes of T1-post-contrast (T1) andT2-weighted (T2) MRIs from 177 treatment-naive DIPG patients f…	[Tam, Lydia T.; Yeom, Kristen W.; Han, Michelle; Monje, Michelle] Stanford Univ, Sch Med, Stanford, CA 94305 USA; [Tam, Lydia T.; Yeom, Kristen W.; Han, Michelle; Campion, Andrew] Stanford Univ, Sch Med, Lucile Packard Childrens Hosp, Dept Radiol, Stanford, CA 94305 USA; [Maleki, Maryam] Univ Pittsburgh, Med Ctr, Dept Radiol, Pittsburgh, PA USA; [Wright, Jason N.] Seattle Childrens Hosp, Dept Rad…	Stanford University; Stanford University; Lucile Packard Children's Hospital (LPCH); Pennsylvania Commonwealth System of Higher Education (PCSHE); University of Pittsburgh; Seattle Children's Hospital; Harborview Medical Center; Ann & Robert H. Lurie Children's Hospital of Chicago; New York University; University of London; University College London; Indiana University System; Indiana University-…	Vitanza, NA (corresponding author), Seattle Childrens Hosp, Dept Pediat, Div Pediat Hematol Oncol, 4800 Sand Point Way NE, Seattle, WA 98105 USA.;Yeom, KW (corresponding author), Stanford Univ, Lucile Packard Childrens Hosp, Sch Med, Dept Radiol, 725 Welch Rd G516, Palo Alto, CA 94304 USA.;Mattonen, SA (corresponding author), Western Univ, Dept Med Biophys, London Reg Canc Program, 800 Commission…	kyeom@stanford.edu; Nicholas.Vitanza@seattlechildrens.org; sarah.mattonen@uwo.ca	oztekin, ozgur/AAC-4801-2021; Hargrave, Darren R/H-1066-2014; Jacques, Thomas/C-2209-2008	oztekin, ozgur/0000-0002-0092-5260; Hargrave, Darren R/0000-0001-8219-9807; Jacques, Thomas/0000-0002-7833-2158; Toescu, Sebastian M/0000-0001-8768-9231; Radmanesh, Alireza/0000-0002-8581-2600; Aquilina, Kristian/0000-0001-7015-5196; Tam, Lydia/0000-0002-9900-3249; Yeom, Kristen/0000-0001-9860-3368; Han, Michelle/0000-0003-2812-6193				52	15	15	0	0	OXFORD UNIV PRESS	OXFORD	GREAT CLARENDON ST, OXFORD OX2 6DP, ENGLAND		2632-2498	NEURO-ONCOL ADV	Neuro-Oncol. Adv.	JAN-DEC	2021	3	1							10.1093/noajnl/vdab042	http://dx.doi.org/10.1093/noajnl/vdab042		9	Oncology; Clinical Neurology	Emerging Sources Citation Index (ESCI)	Oncology; Neurosciences & Neurology	VL6YW	33977272
J	Wang, S; Wang, G; Zhang, W; He, J; Sun, W; Yang, M; Sun, Y; Peet, A	Wang, S.; Wang, G.; Zhang, W.; He, J.; Sun, W.; Yang, M.; Sun, Y.; Peet, A.	MRI-based whole-tumor radiomics to classify the types of pediatric posterior fossa brain tumor	NEUROCHIRURGIE	English	Article	Pediatric posterior fossa brain tumor; Magnetic resonance imaging; Radiomics; Classifier	APPARENT DIFFUSION-COEFFICIENT; HISTOGRAM ANALYSIS; TEXTURAL FEATURES; DIFFERENTIATION; METASTASES; GLIOMAS; DISCRIMINATION; AGGRESSIVENESS; PREDICTION; PERFUSION	Background. - Differential diagnosis between medulloblastoma (MB), ependymoma (EP) and astrocytoma (PA) is important due to differing medical treatment strategies and predicted survival. The aim of this study was to investigate non-invasive MRI-based radiomic analysis of whole tumors to classify the his-tologic tumor types of pediatric posterior fossa brain tumor and improve the accuracy of discr…	[Wang, S.; Zhang, W.; Yang, M.] Nanjing Med Univ, Dept Radiol, Childrens Hosp, Nanjing 210008, Peoples R China; [Wang, G.; He, J.] Nanjing Med Univ, Dept Neurosurg, Childrens Hosp, Nanjing 210008, Peoples R China; [Sun, Y.; Peet, A.] Univ Birmingham, Inst Canc & Genom Sci, Birmingham B152TT, Warwickshire, England; [Sun, W.; Sun, Y.] Southeast Univ, Sch Biol Sci & Med Engn, Int Lab Childrens Med I…	Nanjing Medical University; Nanjing Medical University; University of Birmingham; Southeast University - China	Yang, M (corresponding author), Nanjing Med Univ, Dept Radiol, Childrens Hosp, Nanjing 210008, Peoples R China.;Sun, Y (corresponding author), Southeast Univ, Sch Biol Sci & Med Engn, Int Lab Childrens Med Imaging Res, Nanjing 210096, Peoples R China.	yangming19710217@163.com; sunyu@seu.edu.cn			Research Project of Maternal and Child Health Care in Jiangsu [F201554]; Nanjing Science and Technology Development Project [2015sc511023]; Six Talent Peaks Project in Jiangsu Province [WSN-192]; Science and Technology Development Fund Surface Projects in Nanjing Medical University [2015N1rIUU080]; Science and Technology Development Fund General Projects in Nanjing Medical University [NMUB2018085]	Research Project of Maternal and Child Health Care in Jiangsu; Nanjing Science and Technology Development Project; Six Talent Peaks Project in Jiangsu Province; Science and Technology Development Fund Surface Projects in Nanjing Medical University; Science and Technology Development Fund General Projects in Nanjing Medical University	This study has received funding from the Project Supported by Research Project of Maternal and Child Health Care in Jiangsu (F201554); the Nanjing Science and Technology Development Project (2015sc511023); the Six Talent Peaks Project in Jiangsu Province (WSN-192); the Science and Technology Development Fund Surface Projects in Nanjing Medical University (2015N1rIUU080); and the Science and Techn…	28	3	3	1	2	MASSON EDITEUR	MOULINEAUX CEDEX 9	21 STREET CAMILLE DESMOULINS, ISSY, 92789 MOULINEAUX CEDEX 9, FRANCE	0028-3770	1773-0619	NEUROCHIRURGIE	Neurochirurgie	DEC	2022	68	6				601	607		10.1016/j.neuchi.2022.05.004	http://dx.doi.org/10.1016/j.neuchi.2022.05.004	NOV 2022	7	Clinical Neurology; Surgery	Science Citation Index Expanded (SCI-EXPANDED)	Neurosciences & Neurology; Surgery	8E0LX	35667473
J	Zarinabad, N; Wilson, M; Gill, SK; Manias, KA; Davies, NP; Peet, AC	Zarinabad, Niloufar; Wilson, Martin; Gill, Simrandip K.; Manias, Karen A.; Davies, Nigel P.; Peet, Andrew C.	Multiclass Imbalance Learning: Improving Classification of Pediatric Brain Tumors from Magnetic Resonance Spectroscopy	MAGNETIC RESONANCE IN MEDICINE	English	Article	MR spectroscopy; imbalanced learning; brain tumors; diagnosis; classification	IN-VIVO; DIAGNOSIS; QUANTITATION; SMOTE	Purpose Classification of pediatric brain tumors from H-1-magnetic resonance spectroscopy (MRS) can aid diagnosis and management of brain tumors. However, varied incidence of the different tumor types leads to imbalanced class sizes and introduces difficulties in classifying rare tumor groups. This study assessed different imbalanced multiclass learning techniques and compared the use of complete…	[Zarinabad, Niloufar; Gill, Simrandip K.; Manias, Karen A.; Davies, Nigel P.; Peet, Andrew C.] Univ Birmingham, Inst Canc & Genom Sci, Birmingham, W Midlands, England; [Zarinabad, Niloufar; Gill, Simrandip K.; Manias, Karen A.; Peet, Andrew C.] Birmingham Childrens Hosp NHS Fdn Trust, Birmingham, W Midlands, England; [Wilson, Martin] Univ Birmingham, Sch Psychol, Birmingham, W Midlands, England; …	University of Birmingham; University of Birmingham; University of Birmingham; University of Birmingham; University of Birmingham	Peet, AC (corresponding author), Inst Child Hlth, Whittall St, Birmingham B4 6NH, W Midlands, England.	a.peet@bham.ac.uk	Wilson, Martin/ABA-7210-2021; Davies, Nigel P/C-7328-2009	Wilson, Martin/0000-0002-2089-3956; Davies, Nigel P/0000-0002-7978-5511; Peet, Andrew/0000-0002-4846-5152	National Institute for Health Research [130053]; CRUK Cancer Imaging Programme at the Children's Cancer and Leukaemia Group [C7809/A10342]; Medical Research Council [C7809/A10342]; Department of Health [C7809/A10342]; EPSRC Cancer Imaging Programme at the Children's Cancer and Leukaemia Group [C7809/A10342]; MRC [G0601327] Funding Source: UKRI; Action Medical Research [2181] Funding Source: resea…	National Institute for Health Research(National Institutes of Health Research (NIHR)); CRUK Cancer Imaging Programme at the Children's Cancer and Leukaemia Group; Medical Research Council(UK Research & Innovation (UKRI)Medical Research Council UK (MRC)); Department of Health; EPSRC Cancer Imaging Programme at the Children's Cancer and Leukaemia Group(UK Research & Innovation (UKRI)Engineering & P…	Grant sponsor: National Institute for Health Research; Grant number: 130053; Grant sponsor: CRUK and EPSRC Cancer Imaging Programme at the Children's Cancer and Leukaemia Group in association with the Medical Research Council and Department of Health; Grant number: C7809/A10342.	32	24	26	0	11	WILEY	HOBOKEN	111 RIVER ST, HOBOKEN 07030-5774, NJ USA	0740-3194	1522-2594	MAGN RESON MED	Magn. Reson. Med.	JUN	2017	77	6				2114	2124		10.1002/mrm.26318	http://dx.doi.org/10.1002/mrm.26318		11	Radiology, Nuclear Medicine & Medical Imaging	Science Citation Index Expanded (SCI-EXPANDED)	Radiology, Nuclear Medicine & Medical Imaging	EU8ET	27404900
J	Yan, J; Liu, L; Wang, WW; Zhao, YS; Li, KKW; Li, K; Wang, L; Yuan, BK; Geng, HY; Zhang, SH; Liu, Z; Duan, WC; Zhan, YB; Pei, DL; Zhao, HBA; Sun, T; Sun, C; Wang, WQ; Hong, XK; Wang, XX; Guo, Y; Li, WC; Cheng, JL; Liu, XZ; Ng, HK; Li, ZC; Zhang, ZY	Yan, Jing; Liu, Lei; Wang, Weiwei; Zhao, Yuanshen; Li, Kay Ka-Wai; Li, Ke; Wang, Li; Yuan, Binke; Geng, Haiyang; Zhang, Shenghai; Liu, Zhen; Duan, Wenchao; Zhan, Yunbo; Pei, Dongling; Zhao, Haibiao; Sun, Tao; Sun, Chen; Wang, Wenqing; Hong, Xuanke; Wang, Xiangxiang; Guo, Yu; Li, Wencai; Cheng, Jingliang; Liu, Xianzhi; Ng, Ho-Keung; Li, Zhicheng; Zhang, Zhenyu	Radiomic Features From Multi-Parameter MRI Combined With Clinical Parameters Predict Molecular Subgroups in Patients With Medulloblastoma	FRONTIERS IN ONCOLOGY	English	Article	medulloblastoma; radiomics; molecular subgroups; machine learning; prediction	CLASSIFICATION; LOCALIZATION; BIOMARKER; INVASION; SUBTYPES; TUMORS	The 2016 WHO classification of central nervous system tumors has included four molecular subgroups under medulloblastoma (MB) as sonic hedgehog (SHH), wingless (WNT), Grade 3, and Group 4. We aimed to develop machine learning models for predicting MB molecular subgroups based on multi-parameter magnetic resonance imaging (MRI) radiomics, tumor locations, and clinical factors. A total of 122 MB pa…	[Yan, Jing; Cheng, Jingliang] Zhengzhou Univ, Affiliated Hosp 1, Dept MRI, Zhengzhou, Peoples R China; [Liu, Lei; Zhao, Yuanshen; Zhang, Shenghai; Li, Zhicheng] Chinese Acad Sci, Shenzhen Inst Adv Technol, Inst Biomed & Hlth Engn, Shenzhen, Peoples R China; [Wang, Weiwei; Wang, Li] Zhengzhou Univ, Affiliated Hosp 1, Dept Pathol, Zhengzhou, Peoples R China; [Li, Kay Ka-Wai; Ng, Ho-Keung] Chinese U…	Zhengzhou University; Chinese Academy of Sciences; Shenzhen Institute of Advanced Technology, CAS; Zhengzhou University; Chinese University of Hong Kong; Prince of Wales Hospital; Zhengzhou University; Shenzhen Institute of Neuroscience; Shenzhen University; University of Groningen	Li, ZC (corresponding author), Chinese Acad Sci, Shenzhen Inst Adv Technol, Inst Biomed & Hlth Engn, Shenzhen, Peoples R China.;Ng, HK (corresponding author), Chinese Univ Hong Kong, Prince Wales Hosp, Dept Anat & Cellular Pathol, Hong Kong, Peoples R China.;Zhang, ZY (corresponding author), Zhengzhou Univ, Affiliated Hosp 1, Dept Neurosurg, Zhengzhou, Peoples R China.	hkng@cuhk.edu.hk; zc.li@siat.ac.cn; fcczhangzy1@zzu.edu.cn	zhang, ZY/HJH-6535-2023; Li, Zhicheng/D-2849-2012; 赵, 源深/IUN-8946-2023; Zhang, Zhen-Yu/HTQ-2725-2023	Li, Zhicheng/0000-0003-4140-0580; 赵, 源深/0000-0002-1787-5386; Zhang, Zhen-Yu/0000-0001-5570-090X	National Natural Science Foundation of China [81702465, 61571432, U1804172, 61901458]; Science and Technology Program of Henan Province [182102310113, 192102310123, 192102310050]; Guangdong Key Project [2018B030335001]; Research Projects of Henan Higher Education [18A320077]	National Natural Science Foundation of China(National Natural Science Foundation of China (NSFC)); Science and Technology Program of Henan Province; Guangdong Key Project; Research Projects of Henan Higher Education	This research was supported by the National Natural Science Foundation of China (Nos. 81702465, 61571432, U1804172, and 61901458), the Science and Technology Program of Henan Province (Nos. 182102310113, 192102310123, and 192102310050), Guangdong Key Project (2018B030335001), and the Research Projects of Henan Higher Education (No. 18A320077).	35	24	26	2	20	FRONTIERS MEDIA SA	LAUSANNE	AVENUE DU TRIBUNAL FEDERAL 34, LAUSANNE, CH-1015, SWITZERLAND	2234-943X		FRONT ONCOL	Front. Oncol.	OCT 2	2020	10							558162	10.3389/fonc.2020.558162	http://dx.doi.org/10.3389/fonc.2020.558162		11	Oncology	Science Citation Index Expanded (SCI-EXPANDED)	Oncology	OA0FZ	33117690
J	Zhang, M; Wong, SW; Lummus, S; Han, M; Radmanesh, A; Ahmadian, SS; Prolo, LM; Lai, H; Eghbal, A; Oztekin, O; Cheshier, SH; Fisher, PG; Ho, CY; Vogel, H; Vitanza, NA; Lober, RM; Grant, GA; Jaju, A; Yeom, KW	Zhang, M.; Wong, S. W.; Lummus, S.; Han, M.; Radmanesh, A.; Ahmadian, S. S.; Prolo, L. M.; Lai, H.; Eghbal, A.; Oztekin, O.; Cheshier, S. H.; Fisher, P. G.; Ho, C. Y.; Vogel, H.; Vitanza, N. A.; Lober, R. M.; Grant, G. A.; Jaju, A.; Yeom, K. W.	Radiomic Phenotypes Distinguish Atypical Teratoid/Rhabdoid Tumors from Medulloblastoma	AMERICAN JOURNAL OF NEURORADIOLOGY	English	Article		CENTRAL-NERVOUS-SYSTEM; PRIMITIVE NEUROECTODERMAL TUMORS; TERATOID RHABDOID TUMORS; POSTERIOR-FOSSA TUMORS; MRI FEATURES; IMMUNOHISTOCHEMICAL ANALYSIS; CRANIOSPINAL RADIOTHERAPY; CHILDREN; CHILDHOOD; INFANCY	BACKGROUND AND PURPOSE: Atypical teratoid/rhabdoid tumors and medulloblastomas have similar imaging and histologic features but distinctly different outcomes. We hypothesized that they could be distinguished by MR imaging?based radiomic phenotypes. MATERIALS AND METHODS: We retrospectively assembled T2-weighted and gadolinium-enhanced T1-weighted images of 48 posterior fossa atypical teratoid/rha…	[Zhang, M.] Stanford Univ, Med Ctr, Dept Neurosurg, Stanford Med Ctr, Stanford, CA 94305 USA; [Ahmadian, S. S.; Vogel, H.] Stanford Univ, Med Ctr, Dept Pathol, Stanford Med Ctr, Stanford, CA 94305 USA; [Wong, S. W.] Stanford Univ, Dept Stat, Stanford, CA 94305 USA; [Lummus, S.] Univ Colorado, Dept Physiol & Nutr, Colorado Springs, CO 80907 USA; [Han, M.] Univ Penn, Dept Pediat, Childrens Hosp Phi…	Stanford University; Stanford University; Stanford University; University of Colorado System; University of Colorado at Colorado Springs; University of Pennsylvania; Pennsylvania Medicine; Childrens Hospital of Philadelphia; New York University; Stanford University; Lucile Packard Children's Hospital (LPCH); Stanford University; Lucile Packard Children's Hospital (LPCH); Stanford University; Luci…	Yeom, KW (corresponding author), Lucile Salter Packard Childrens Hosp, Dept Radiol, 725 Welch Rd G516, Palo Alto, CA 94304 USA.	kyeom@stanford.edu	oztekin, ozgur/AAC-4801-2021	oztekin, ozgur/0000-0002-0092-5260; Wong, Samuel/0000-0002-0362-6266; Radmanesh, Alireza/0000-0002-8581-2600; Han, Michelle/0000-0003-2812-6193; Prolo, Laura/0000-0001-7737-8675; Lai, Hollie/0000-0001-6747-7338; Ahmadian, Saman/0000-0002-4133-7895; Lummus, Seth/0000-0003-2343-5528; Yeom, Kristen/0000-0001-9860-3368; Zhang, Michael/0000-0002-7067-0689				47	6	7	0	5	AMER SOC NEURORADIOLOGY	DENVILLE	PO BOX 3000, DENVILLE, NJ 07834-9349 USA	0195-6108	1936-959X	AM J NEURORADIOL	Am. J. Neuroradiol.	SEP	2021	42	9				1702	1708		10.3174/ajnr.A7200	http://dx.doi.org/10.3174/ajnr.A7200	JUL 2021	7	Clinical Neurology; Neuroimaging; Radiology, Nuclear Medicine & Medical Imaging	Science Citation Index Expanded (SCI-EXPANDED)	Neurosciences & Neurology; Radiology, Nuclear Medicine & Medical Imaging	UL6LT	34266866
J	Zhang, M; Wang, E; Yecies, D; Tam, LT; Han, M; Toescu, S; Wright, JN; Altinmakas, E; Chen, E; Radmanesh, A; Nemelka, J; Oztekin, O; Wagner, MW; Lober, RM; Ertl-Wagner, B; Ho, CY; Mankad, K; Vitanza, NA; Cheshier, SH; Jacques, TS; Fisher, PG; Aquilina, K; Said, M; Jaju, A; Pfister, S; Taylor, MD; Grant, GA; Mattonen, S; Ramaswamy, V; Yeom, KW	Zhang, Michael; Wang, Edward; Yecies, Derek; Tam, Lydia T.; Han, Michelle; Toescu, Sebastian; Wright, Jason N.; Altinmakas, Emre; Chen, Eric; Radmanesh, Alireza; Nemelka, Jordan; Oztekin, Ozgur; Wagner, Matthias W.; Lober, Robert M.; Ertl-Wagner, Birgit; Ho, Chang Y.; Mankad, Kshitij; Vitanza, Nicholas A.; Cheshier, Samuel H.; Jacques, Tom S.; Fisher, Paul G.; Aquilina, Kristian; Said, Mourad; Ja…	Radiomic signatures of posterior fossa ependymoma: Molecular subgroups and risk profiles	NEURO-ONCOLOGY	English	Article	ependymoma; machine learning; molecular subgroup; posterior fossa tumor; radiomics	INTRACRANIAL EPENDYMOMA; REGULARIZATION PATHS; CHILDREN; TUMORS; DIFFERENTIATION; SURGERY	Background The risk profile for posterior fossa ependymoma (EP) depends on surgical and molecular status [Group A (PFA) versus Group B (PFB)]. While subtotal tumor resection is known to confer worse prognosis, MRI-based EP risk-profiling is unexplored. We aimed to apply machine learning strategies to link MRI-based biomarkers of high-risk EP and also to distinguish PFA from PFB. Methods We extrac…	[Zhang, Michael; Yecies, Derek] Stanford Hosp & Clin, Dept Neurosurg, Stanford, CA USA; [Zhang, Michael; Yecies, Derek; Yeom, Kristen W.] Lucile Packard Childrens Hosp, Dept Radiol, Stanford, CA USA; [Wang, Edward; Mattonen, Sarah] Western Univ, Dept Med Biophys, London, ON, Canada; [Tam, Lydia T.] Stanford Univ, Stanford Sch Med, Stanford, CA 94305 USA; [Han, Michelle] Childrens Hosp Philadelphi…	Stanford University; Lucile Packard Children's Hospital (LPCH); Western University (University of Western Ontario); Stanford University; University of Pennsylvania; Pennsylvania Medicine; Childrens Hospital of Philadelphia; Harborview Medical Center; Seattle Children's Hospital; Koc University; New York University; Intermountain Healthcare; Utah System of Higher Education; University of Utah; Hun…	Yeom, KW (corresponding author), Stanford Univ, Dept Radiol, Lucile Packard Childrens Hosp, 725 Welch Rd G516, Palo Alto, CA 94304 USA.;Ramaswamy, V (corresponding author), Hosp Sick Children, Div Haematol Oncol, 555 Univ Ave, Toronto, ON M5G 1X8, Canada.	vijay.ramaswamy@sickkids.ca; kyeom@stanford.edu	Pfister, Stefan M/F-6860-2013; oztekin, ozgur/AAC-4801-2021; Wang, Edward/HDO-0661-2022; Jacques, Thomas/C-2209-2008	Pfister, Stefan M/0000-0002-5447-5322; oztekin, ozgur/0000-0002-0092-5260; Wang, Edward/0000-0002-8570-3105; Jacques, Thomas/0000-0002-7833-2158; Aquilina, Kristian/0000-0001-7015-5196; Yeom, Kristen/0000-0001-9860-3368; Yecies, Derek/0000-0001-8534-4651; Tam, Lydia/0000-0002-9900-3249; Han, Michelle/0000-0003-2812-6193; Zhang, Michael/0000-0002-7067-0689	National Institutes of Health [5T32CA009695-27]; American Society of Pediatric Neuroradiology; INSTINCT network; GOSH Children's Charity; Children with Cancer UK; Cancer Research UK; Olivia Hodson Cancer Fund; Canadian Institutes for Health Research; Canadian Cancer Society Emerging Scholar Award; Meaghan's Hug, the Collaborative Ependymoma Research Network; Brain Tumour Foundation of Canada; C.R…	National Institutes of Health(United States Department of Health & Human ServicesNational Institutes of Health (NIH) - USA); American Society of Pediatric Neuroradiology; INSTINCT network; GOSH Children's Charity; Children with Cancer UK; Cancer Research UK(Cancer Research UK); Olivia Hodson Cancer Fund; Canadian Institutes for Health Research(Canadian Institutes of Health Research (CIHR)); Canad…	M.Z. is funded by the National Institutes of Health (5T32CA009695-27). K.W.Y. is funded by the American Society of Pediatric Neuroradiology. T.S.J. is supported by the INSTINCT network and the EVEREST centre, which are funded by The Brain Tumour Charity, as well as supported by the GOSH Children's Charity, Children with Cancer UK, Cancer Research UK, and the Olivia Hodson Cancer Fund. All researc…	31	4	4	0	4	OXFORD UNIV PRESS INC	CARY	JOURNALS DEPT, 2001 EVANS RD, CARY, NC 27513 USA	1522-8517	1523-5866	NEURO-ONCOLOGY	Neuro-Oncology	JUN 1	2022	24	6				986	994		10.1093/neuonc/noab272	http://dx.doi.org/10.1093/neuonc/noab272	APR 2022	9	Oncology; Clinical Neurology	Science Citation Index Expanded (SCI-EXPANDED)	Oncology; Neurosciences & Neurology	1U0HE	34850171
J	Fetit, AE; Novak, J; Rodriguez, D; Auer, DP; Clark, CA; Grundy, RG; Peet, AC; Arvanitis, TN	Fetit, Ahmed E.; Novak, Jan; Rodriguez, Daniel; Auer, Dorothee P.; Clark, Christopher A.; Grundy, Richard G.; Peet, Andrew C.; Arvanitis, Theodoros N.	Radiomics in paediatric neuro-oncology: A multicentre study on MRI texture analysis	NMR IN BIOMEDICINE	English	Article	3D texture analysis; classification; machine learning; MRI; multicentre; paediatric brain tumours; radiomics; transferability	MAGNETIC-RESONANCE-SPECTROSCOPY; CLASSIFICATION; FEATURES; IMAGES; TUMORS	Brain tumours are the most common solid cancers in children in the UK and are the most common cause of cancer deaths in this age group. Despite current advances in MRI, non-invasive diagnosis of paediatric brain tumours has yet to find its way into routine clinical practice. Radiomics, the high-throughput extraction and analysis of quantitative image features (e.g. texture), offers potential solu…	[Fetit, Ahmed E.; Arvanitis, Theodoros N.] Univ Warwick, Inst Digital Healthcare, WMG, Coventry, W Midlands, England; [Fetit, Ahmed E.; Novak, Jan; Peet, Andrew C.; Arvanitis, Theodoros N.] Birmingham Childrens Hosp NHS Fdn Trust, Birmingham, W Midlands, England; [Novak, Jan; Peet, Andrew C.; Arvanitis, Theodoros N.] Univ Birmingham, Inst Canc & Genom Sci, Birmingham, W Midlands, England; [Rodrig…	University of Warwick; University of Birmingham; University of Birmingham; University of Nottingham; University of Nottingham; University of London; University College London; University of Dundee	Arvanitis, TN (corresponding author), Univ Warwick, Inst Digital Healthcare, Int Digital Lab, WMG, Coventry CV4 7AL, W Midlands, England.	t.arvanitis@warwick.ac.uk	Fetit, Ahmed/AAQ-9509-2020; Arvanitis, Theodoros N/C-9210-2009	Arvanitis, Theodoros N/0000-0001-5473-135X; Grundy, Richard/0000-0002-2585-2539; Rodriguez Gutierrez, Daniel/0000-0003-4291-3943; Peet, Andrew/0000-0002-4846-5152; Auer, Dorothee P./0000-0002-4745-3635; Novak, Jan/0000-0001-5173-3608	Warwick Manufacturing Group (WMG); Help Harry Help Others; National Institute of Health Research (NIHR) [13-0053]; Cancer Research UK (CRUK); Engineering and Physical Sciences Research Council (EPSRC) Cancer Imaging Programme; Medical Research Council (MRC); Department of Health (England) [C7809/A10342]; Cancer Research UK [10342] Funding Source: researchfish; Medical Research Council [HDR-3001, …	Warwick Manufacturing Group (WMG); Help Harry Help Others; National Institute of Health Research (NIHR)(National Institutes of Health Research (NIHR)); Cancer Research UK (CRUK)(Cancer Research UK); Engineering and Physical Sciences Research Council (EPSRC) Cancer Imaging Programme(UK Research & Innovation (UKRI)Engineering & Physical Sciences Research Council (EPSRC)); Medical Research Council (…	Warwick Manufacturing Group (WMG); Help Harry Help Others; National Institute of Health Research (NIHR) Research Professorship, Grant/Award Number: 13-0053; Cancer Research UK (CRUK); Engineering and Physical Sciences Research Council (EPSRC) Cancer Imaging Programme; Medical Research Council (MRC); Department of Health (England, Grant/Award Number: C7809/A10342	31	33	40	0	18	WILEY	HOBOKEN	111 RIVER ST, HOBOKEN 07030-5774, NJ USA	0952-3480	1099-1492	NMR BIOMED	NMR Biomed.	JAN	2018	31	1						e3781	10.1002/nbm.3781	http://dx.doi.org/10.1002/nbm.3781		13	Biophysics; Radiology, Nuclear Medicine & Medical Imaging; Spectroscopy	Science Citation Index Expanded (SCI-EXPANDED)	Biophysics; Radiology, Nuclear Medicine & Medical Imaging; Spectroscopy	FQ2DR	29073725
J	Wagner, MW; Hainc, N; Khalvati, F; Namdar, K; Figueiredo, L; Sheng, M; Laughlin, S; Shroff, MM; Bouffet, E; Tabori, U; Hawkins, C; Yeom, KW; Ertl-Wagner, BB	Wagner, M. W.; Hainc, N.; Khalvati, F.; Namdar, K.; Figueiredo, L.; Sheng, M.; Laughlin, S.; Shroff, M. M.; Bouffet, E.; Tabori, U.; Hawkins, C.; Yeom, K. W.; Ertl-Wagner, B. B.	Radiomics of Pediatric Low-Grade Gliomas: Toward a Pretherapeutic Differentiation of BRAF-Mutated and BRAF-Fused Tumors	AMERICAN JOURNAL OF NEURORADIOLOGY	English	Article		DIFFUSE MIDLINE GLIOMAS; SPIN-LABELING PERFUSION; MRI	BACKGROUND AND PURPOSE: B-Raf proto-oncogene, serine/threonine kinase (BRAF) status has important implications for prognosis and therapy of pediatric low-grade gliomas. Currently, BRAF status classification relies on biopsy. Our aim was to train and validate a radiomics approach to predict BRAF fusion and BRAF V600E mutation. MATERIALS AND METHODS: In this bi-institutional retrospective study, FL…	[Wagner, M. W.; Hainc, N.; Khalvati, F.; Namdar, K.; Sheng, M.; Laughlin, S.; Shroff, M. M.; Ertl-Wagner, B. B.] Univ Toronto, Dept Diagnost Imaging, Toronto, ON, Canada; [Figueiredo, L.; Bouffet, E.; Tabori, U.] Univ Toronto, Div Neuroradiol, Dept Neurooncol, Toronto, ON, Canada; [Hawkins, C.] Univ Toronto, Hosp Sick Children, Paediat Lab Med, Div Pathol, Toronto, ON, Canada; [Hawkins, C.] Univ …	University of Toronto; University of Toronto; University of Toronto; Hospital for Sick Children (SickKids); University of Toronto; University of Zurich; University Zurich Hospital; Stanford University; Lucile Packard Children's Hospital (LPCH)	Wagner, MW (corresponding author), Hosp Sick Children, Dept Diagnost Imaging, 555 Univ Ave, Toronto, ON M5G 1X8, Canada.	m.w.wagner@me.com	Bouffet, Eric/AAB-8999-2020; Hainc, Nicolin/AAQ-1412-2020	Hainc, Nicolin/0000-0003-0916-7387; Bouffet, Eric/0000-0002-6832-6539; Namdar, Khashayar/0000-0003-0497-6206; Wagner, Matthias W./0000-0001-6501-839X; Nobre, Liana/0000-0001-5900-977X	Canadian Cancer Society [702296]; Canadian Institute of Health Research [159805]	Canadian Cancer Society(Canadian Cancer Society (CCS)); Canadian Institute of Health Research(Canadian Institutes of Health Research (CIHR))	C. Hawkins was supported by the Canadian Cancer Society (grant No. 702296) and the Canadian Institute of Health Research (grant No. 159805).	45	18	18	1	7	AMER SOC NEURORADIOLOGY	DENVILLE	PO BOX 3000, DENVILLE, NJ 07834-9349 USA	0195-6108	1936-959X	AM J NEURORADIOL	Am. J. Neuroradiol.	APR	2021	42	4				759	765		10.3174/ajnr.A6998	http://dx.doi.org/10.3174/ajnr.A6998		7	Clinical Neurology; Neuroimaging; Radiology, Nuclear Medicine & Medical Imaging	Science Citation Index Expanded (SCI-EXPANDED)	Neurosciences & Neurology; Radiology, Nuclear Medicine & Medical Imaging	RN7QM	33574103
J	Orphanidou-Vlachou, E; Vlachos, N; Davies, NP; Arvanitis, TN; Grundy, RG; Peet, AC	Orphanidou-Vlachou, Eleni; Vlachos, Nikolaos; Davies, Nigel P.; Arvanitis, Theodoros N.; Grundy, Richard G.; Peet, Andrew C.	Texture analysis of T1-and T2-weighted MR images and use of probabilistic neural network to discriminate posterior fossa tumours in children	NMR IN BIOMEDICINE	English	Article	texture analysis; MRI; paediatric posterior fossa tumours	PEDIATRIC BRAIN-TUMORS; CLASSIFICATION; REDUCTION; SPECTROSCOPY; MULTICENTER; DIAGNOSIS	Brain tumours are the most common solid tumours in children, representing 20% of all cancers. The most frequent posterior fossa tumours are medulloblastomas, pilocytic astrocytomas and ependymomas. Texture analysis (TA) of MR images can be used to support the diagnosis of these tumours by providing additional quantitative information. MaZda software was used to perform TA on T-1- and T-2-weighted…	[Orphanidou-Vlachou, Eleni; Vlachos, Nikolaos; Davies, Nigel P.; Arvanitis, Theodoros N.; Peet, Andrew C.] Birmingham Childrens Hosp NHS Fdn Trust, Birmingham B4 6NH, W Midlands, England; [Orphanidou-Vlachou, Eleni; Davies, Nigel P.; Peet, Andrew C.] Univ Birmingham, Sch Canc Sci, Coll Med & Dent Sci, Birmingham, W Midlands, England; [Davies, Nigel P.] Univ Hosp Birmingham NHS Fdn Trust, Dept Med…	University of Birmingham; University of Birmingham; University of Birmingham; University of Warwick; University of Nottingham	Peet, AC (corresponding author), Birmingham Childrens Hosp NHS Fdn Trust, Inst Child Hlth, Steelhouse Lane, Birmingham B4 6NH, W Midlands, England.	a.peet@bham.ac.uk	Arvanitis, Theodoros N/C-9210-2009; Davies, Nigel P/C-7328-2009	Arvanitis, Theodoros N/0000-0001-5473-135X; Davies, Nigel P/0000-0002-7978-5511; Peet, Andrew/0000-0002-4846-5152	Samantha Dickson Brain Tumour Trust; EU Framework 6; Cancer Research UK; Engineering and Physical Sciences Research Council; Medical Research Council; National Institute for Health Research (NIHR); Poppy Fields; Birmingham Children's Hospital Charities; NIHR Research Professorship; Cancer Research UK [10342] Funding Source: researchfish; National Institute for Health Research [HCS/08/036, NIHR-RP…	Samantha Dickson Brain Tumour Trust; EU Framework 6; Cancer Research UK(Cancer Research UK); Engineering and Physical Sciences Research Council(UK Research & Innovation (UKRI)Engineering & Physical Sciences Research Council (EPSRC)); Medical Research Council(UK Research & Innovation (UKRI)Medical Research Council UK (MRC)); National Institute for Health Research (NIHR)(National Institutes of Heal…	We would like to thank all members of the Brain Tumour Research Group for their support, as well as staff at the Tumour Registry at Birmingham Children's Hospital. In addition, we would like to thank staff at the Radiology Department of Birmingham Children's Hospital. Finally, we thank the Samantha Dickson Brain Tumour Trust and the EU Framework 6, Cancer Research UK, the Engineering and Physical…	57	41	54	0	20	WILEY	HOBOKEN	111 RIVER ST, HOBOKEN 07030-5774, NJ USA	0952-3480	1099-1492	NMR BIOMED	NMR Biomed.	JUN	2014	27	6				632	639		10.1002/nbm.3099	http://dx.doi.org/10.1002/nbm.3099		8	Biophysics; Radiology, Nuclear Medicine & Medical Imaging; Spectroscopy	Science Citation Index Expanded (SCI-EXPANDED)	Biophysics; Radiology, Nuclear Medicine & Medical Imaging; Spectroscopy	AG4QR	24729528
J	Fetit, AE; Novak, J; Peet, AC; Arvanitits, TN	Fetit, Ahmed E.; Novak, Jan; Peet, Andrew C.; Arvanitits, Theodoros N.	Three-dimensional textural features of conventional MRI improve diagnostic classification of childhood brain tumours	NMR IN BIOMEDICINE	English	Article	3D texture analysis; T-1- and T-2-weighted MRI; paediatric brain tumours; classification; machine learning	MAGNETIC-RESONANCE-SPECTROSCOPY	The aim of this study was to assess the efficacy of three-dimensional texture analysis (3D TA) of conventional MR images for the classification of childhood brain tumours in a quantitative manner. The dataset comprised pre-contrast T-1- and T-2-weighted MRI series obtained from 48 children diagnosed with brain tumours (medulloblastoma, pilocytic astrocytoma and ependymoma). 3D and 2D TA were carr…	[Fetit, Ahmed E.; Arvanitits, Theodoros N.] Univ Warwick, Inst Digital Healthcare, WMG, Coventry CV4 7AL, W Midlands, England; [Fetit, Ahmed E.; Novak, Jan; Peet, Andrew C.; Arvanitits, Theodoros N.] Birmingham Childrens Hosp NHS Fdn Trust, Birmingham, W Midlands, England; [Novak, Jan; Peet, Andrew C.] Univ Birmingham, Sch Canc Sci, Birmingham, W Midlands, England	University of Warwick; University of Birmingham; University of Birmingham	Arvanitits, TN (corresponding author), Univ Warwick, Inst Digital Healthcare, Int Digital Lab, WMG, Coventry CV4 7AL, W Midlands, England.	t.arvanitis@warwick.ac.uk	Fetit, Ahmed/AAQ-9509-2020; Arvanitis, Theodoros N/C-9210-2009	Arvanitis, Theodoros N/0000-0001-5473-135X; Novak, Jan/0000-0001-5173-3608; Peet, Andrew/0000-0002-4846-5152	Warwick Manufacturing Group (WMG) at the University of Warwick; Help Harry Help Others; National Institute of Health Research (NIHR) [13-0053]; Cancer Research UK (CRUK); Engineering and Physical Sciences Research Council (EPSRC) Cancer Imaging Programme at the Children's Cancer and Leukaemia Group (CCLG); Medical Research Council (MRC); Department of Health (England) [C7809/A10342]; Cancer Resea…	Warwick Manufacturing Group (WMG) at the University of Warwick; Help Harry Help Others; National Institute of Health Research (NIHR)(National Institutes of Health Research (NIHR)); Cancer Research UK (CRUK)(Cancer Research UK); Engineering and Physical Sciences Research Council (EPSRC) Cancer Imaging Programme at the Children's Cancer and Leukaemia Group (CCLG)(UK Research & Innovation (UKRI)Engi…	AEF and TNA would like to thank Warwick Manufacturing Group (WMG) at the University of Warwick for financial support. JN is supported by Help Harry Help Others. ACP is supported by an National Institute of Health Research (NIHR) Research Professorship (13-0053). All authors acknowledge the support received from Cancer Research UK (CRUK) and the Engineering and Physical Sciences Research Council (…	33	49	57	1	17	WILEY	HOBOKEN	111 RIVER ST, HOBOKEN 07030-5774, NJ USA	0952-3480	1099-1492	NMR BIOMED	NMR Biomed.	SEP	2015	28	9				1174	1184		10.1002/nbm.3353	http://dx.doi.org/10.1002/nbm.3353		11	Biophysics; Radiology, Nuclear Medicine & Medical Imaging; Spectroscopy	Science Citation Index Expanded (SCI-EXPANDED)	Biophysics; Radiology, Nuclear Medicine & Medical Imaging; Spectroscopy	CP3VD	26256809
J	Spiteri, M; Windridge, D; Avula, S; Kumar, R; Lewis, E	Spiteri, Michaela; Windridge, David; Avula, Shivaram; Kumar, Ram; Lewis, Emma.	Identifying quantitative imaging features of posterior fossa syndrome in longitudinal MRI		English	Article	hypertrophic olivary degeneration; inferior olivary nuclei; intraoperative MRI; posterior fossa syndrome		Up to 25% of children who undergo brain tumor resection surgery in the posterior fossa develop posterior fossa syndrome (PFS). This syndrome is characterized by mutism and disturbance in speech. Our hypothesis is that there is a correlation between PFS and the occurrence of hypertrophic olivary degeneration (HOD) in structures within the posterior fossa, known as the inferior olivary nuclei (ION)…	[Spiteri, Michaela; Lewis, Emma] University of Surrey , Centre for Vision, Speech, and Signal Processing, Guildford GU2 7XH, United Kingdom; [Windridge, D] University of Surrey, Centre for Vision, Speech, and Signal Processing, Guildford GU2 7XH, United Kingdom; Middlesex University Hendon campus, School of Science and Technology, Department of Computer Science, The Burroughs, London NW4 4BT, Uni…	University of Surrey; Alder Hey Children's Hospital	Spiteri, M (corresponding author) University of Surrey, Centre for Vision, Speech, and Signal Processing, Guildford GU2 7XH, United Kingdom																	JMI		OCT	2015	2	4							10.1117/1.JMI.2.4.044502	https://doi.org/10.1117/1.JMI.2.4.044502
[truncated: 6 more columns]

## Sheet: children and adults
Publication Type	Authors	Author Full Names	Article Title	Source Title	Language	Document Type	Author Keywords	Keywords Plus	Abstract	Addresses	Affiliations	Reprint Addresses	Email Addresses	Researcher Ids	ORCIDs	Funding Orgs	Funding Name Preferred	Funding Text	Cited Reference Count	Times Cited, WoS Core	Times Cited, All Databases	180 Day Usage Count	Since 2013 Usage Count	Publisher	Publisher City	Publisher Address	ISSN	eISSN	Journal Abbreviation	Journal ISO Abbreviation	Publication Date	Publication Year	Volume	Issue	Part Number	Supplement	Special Issue	Start Page	End Page	Article Number	DOI	DOI Link	Early Access Date	Number of Pages	WoS Categories	Web of Science Index	Research Areas	IDS Number	Pubmed Id
J	Ianno, MF; Biassoni, V; Schiavello, E; Carenzo, A; Boschetti, L; Gandola, L; Diletto, B; Marchesi, E; Vegetti, C; Molla, A; Kramm, CM; van Vuurden, DG; Gasparini, P; Gianno, F; Giangaspero, F; Modena, P; Bison, B; Anichini, A; Vennarini, S; Pignoli, E; Massimino, M; De Cecco, L	Ianno, Maria F.; Biassoni, Veronica; Schiavello, Elisabetta; Carenzo, Andrea; Boschetti, Luna; Gandola, Lorenza; Diletto, Barbara; Marchesi, Edoardo; Vegetti, Claudia; Molla, Alessandra; Kramm, Christof M.; van Vuurden, Dannis G.; Gasparini, Patrizia; Gianno, Francesca; Giangaspero, Felice; Modena, Piergiorgio; Bison, Brigitte; Anichini, Andrea; Vennarini, Sabina; Pignoli, Emanuele; Massimino, Ma…	A microRNA Prognostic Signature in Patients with Diffuse Intrinsic Pontine Gliomas through Non-Invasive Liquid Biopsy	CANCERS	English	Article	neuro-oncology; circulating miRNAs; diffuse intrinsic pontine gliomas; prognosis	CENTRAL-NERVOUS-SYSTEM; PREDICTION ERROR; CEREBROSPINAL-FLUID; CELL-PROLIFERATION; RADIATION-THERAPY; EXPRESSION; SURVIVAL; TIME; CHILDREN; CLASSIFICATION	Simple Summary Diffuse intrinsic pontine glioma (DIPG) is a neuro-radiologically defined tumor of the brainstem, primarily affecting children, with most diagnoses occurring between 5 and 7 years of age. Surgical removal in DIPGs is not feasible. Subsequent tumor progression is almost universal and no biomarker for predicting the course of the disease has entered into clinical practice so far. Und…	[Ianno, Maria F.; Marchesi, Edoardo] Fdn IRCCS Ist Nazl Tumori, Via Amadeo 42, I-20133 Milan, Italy; [Biassoni, Veronica; Schiavello, Elisabetta; Boschetti, Luna; Massimino, Maura] Fdn IRCCS Ist Nazl Tumori, Pediat Unit, Via Venezian 1, I-20133 Milan, Italy; [Carenzo, Andrea; De Cecco, Loris] Fdn IRCCS Ist Nazl Tumori, Dept Res, Mol Mech Unit, Via Amadeo 42, I-20133 Milan, Italy; [Gandola, Lorenz…	Fondazione IRCCS Istituto Nazionale Tumori Milan; Fondazione IRCCS Istituto Nazionale Tumori Milan; Fondazione IRCCS Istituto Nazionale Tumori Milan; Fondazione IRCCS Istituto Nazionale Tumori Milan; Fondazione IRCCS Istituto Nazionale Tumori Milan; University of Gottingen; Fondazione IRCCS Istituto Nazionale Tumori Milan; Sapienza University Rome; IRCCS Neuromed	Massimino, M (corresponding author), Fdn IRCCS Ist Nazl Tumori, Pediat Unit, Via Venezian 1, I-20133 Milan, Italy.;De Cecco, L (corresponding author), Fdn IRCCS Ist Nazl Tumori, Dept Res, Mol Mech Unit, Via Amadeo 42, I-20133 Milan, Italy.	maura.massimino@istitutotumori.mi.it; loris.dececco@istitutotumori.mi.it	Diletto, Barbara/E-9467-2017; Anichini, Andrea/K-1434-2016; Schiavello, Elisabetta ES/K-8091-2016; De Cecco, Loris/K-7036-2016; Giangaspero, Felice/Z-4961-2019; Gasparini, Patrizia/Q-7626-2016; massimino, maura/K-7310-2016; Gianno, Francesca/M-7735-2018; Pignoli, Emanuele/K-2546-2016; biassoni, veronica/K-5073-2016	Diletto, Barbara/0000-0002-7031-8458; Anichini, Andrea/0000-0001-5096-5538; Schiavello, Elisabetta ES/0000-0002-8049-7445; De Cecco, Loris/0000-0002-7066-473X; Giangaspero, Felice/0000-0001-5382-2380; Gasparini, Patrizia/0000-0002-9548-3724; massimino, maura/0000-0002-5506-2001; Van Vuurden, Dannis/0000-0002-1364-9007; Gianno, Francesca/0000-0002-6223-9952; Pignoli, Emanuele/0000-0003-3157-2135; …	Fondazione Giovanni Celeghin; Associazione Bianca Garavaglia Onlus, Busto Arsizio; 5 x 1000 Funds (Italian Ministry of Health) 2014-Institutional grant BRI2017 from Fondazione IRCCS; Istituto Nazionale dei Tumori di Milano; Italian Ministry of Health; Regione Lombardia [NET-2019-12371188]	Fondazione Giovanni Celeghin; Associazione Bianca Garavaglia Onlus, Busto Arsizio; 5 x 1000 Funds (Italian Ministry of Health) 2014-Institutional grant BRI2017 from Fondazione IRCCS; Istituto Nazionale dei Tumori di Milano; Italian Ministry of Health(Ministry of Health, Italy); Regione Lombardia(Regione Lombardia)	The research leading to these results received funding from the Fondazione Giovanni Celeghin (P.I.: Loris De Cecco), and the Associazione Bianca Garavaglia Onlus, Busto Arsizio (VA) conv. 2018-2020 (P.I.: Loris De Cecco), 5 x 1000 Funds (Italian Ministry of Health) 2014-Institutional grant BRI2017 from Fondazione IRCCS, Istituto Nazionale dei Tumori di Milano (P.I.: Loris De Cecco). This work was…	70	2	2	0	0	MDPI	BASEL	ST ALBAN-ANLAGE 66, CH-4052 BASEL, SWITZERLAND		2072-6694	CANCERS	Cancers	SEP	2022	14	17						4307	10.3390/cancers14174307	http://dx.doi.org/10.3390/cancers14174307		16	Oncology	Science Citation Index Expanded (SCI-EXPANDED)	Oncology	4J1GB	36077842
J	Su, X; Sun, H; Chen, N; Roberts, N; Yang, X; Wang, W; Li, J; Huang, X; Gong, Q; Yue, Q	Su, X.; Sun, H.; Chen, N.; Roberts, N.; Yang, X.; Wang, W.; Li, J.; Huang, X.; Gong, Q.; Yue, Q.	A radiomics-clinical nomogram for preoperative prediction of IDH1 mutation in primary glioblastoma multiforme	CLINICAL RADIOLOGY	English	Article		BRAIN-TUMOR SEGMENTATION; CENTRAL-NERVOUS-SYSTEM; FEATURES; SURVIVAL; MRI; SIGNATURE	AIM: To develop and validate an individualised radiomics-clinical nomogram for the pre-diction of the isocitrate dehydrogenase 1 (IDH1) mutation status in primary glioblastoma multiforme (GBM) based on radiomics features and clinical variables. MATERIALS AND METHODS: In a retrospective study, preoperative magnetic resonance imaging (MRI) images were obtained of 122 patients with primary glioblast…	[Su, X.; Sun, H.; Wang, W.; Huang, X.; Gong, Q.] Sichuan Univ, West China Hosp, Dept Radiol, Huaxi MRI Res Ctr HMRRC, Chengdu 610041, Peoples R China; [Chen, N.] Sichuan Univ, West China Hosp, Dept Pathol, Chengdu, Peoples R China; [Roberts, N.] Univ Edinburgh, Queens Med Res Inst QMRI, Sch Clin Sci, Edinburgh Imaging, Edinburgh, Midlothian, Scotland; [Yang, X.; Yue, Q.] Sichuan Univ, West China …	Sichuan University; Sichuan University; University of Edinburgh; Sichuan University; Sichuan University; Sichuan University	Gong, Q (corresponding author), Sichuan Univ, West China Hosp, Dept Radiol, Huaxi MRI Res Ctr HMRRC, Chengdu 610041, Peoples R China.;Yue, Q (corresponding author), Sichuan Univ, West China Hosp, Dept Radiol, 37 GuoXue Xiang, Chengdu 610041, Sichuan, Peoples R China.	qiyonggong@hmrrc.org.cn; scu_yq@163.com	Gong, Qiyong/W-3052-2019	Gong, Qiyong/0000-0002-5912-4871	Sichuan Provincial Foundation of Science and Technology [2019YFS0428, 2018SZ0175]; Foundation of the National Clinical Research Center for Geriatrics [Z2018A07]	Sichuan Provincial Foundation of Science and Technology; Foundation of the National Clinical Research Center for Geriatrics	This work was supported by the Sichuan Provincial Foundation of Science and Technology (grant nos. 2019YFS0428, 2018SZ0175) and the Foundation of the National Clinical Research Center for Geriatrics (grant no. Z2018A07).	44	8	8	2	14	W B SAUNDERS CO LTD	LONDON	32 JAMESTOWN RD, LONDON NW1 7BY, ENGLAND	0009-9260	1365-229X	CLIN RADIOL	Clin. Radiol.	DEC	2020	75	12						963.e7-963.e15	10.1016/j.crad.2020.07.036	http://dx.doi.org/10.1016/j.crad.2020.07.036		9	Radiology, Nuclear Medicine & Medical Imaging	Science Citation Index Expanded (SCI-EXPANDED)	Radiology, Nuclear Medicine & Medical Imaging	OR7CZ	32921406
J	Zarinbal, M; Zarandi, MHF; Turksen, IB; Izadi, M	Zarinbal, M.; Zarandi, M. H. Fazel; Turksen, I. B.; Izadi, M.	A Type-2 Fuzzy Image Processing Expert System for Diagnosing Brain Tumors	JOURNAL OF MEDICAL SYSTEMS	English	Article	Automated tumor detection system; Medical image processing; Interval type-2 fuzzy set theory; Collaborative fuzzy clustering; Astrocytomas	C-MEANS; MASSES; MRI; CLASSIFICATION; ALGORITHM; SHAPE	The focus of this paper is diagnosing and differentiating Astrocytomas in MRI scans by developing an interval Type-2 fuzzy automated tumor detection system. This system consists of three modules: working memory, knowledge base, and inference engine. An image processing method with three steps of preprocessing, segmentation and feature extraction, and approximate reasoning is used in inference eng…	[Zarinbal, M.; Zarandi, M. H. Fazel] Amirkabir Univ Technol, Dept Ind Engn, Tehran, Iran; [Turksen, I. B.] TOBB Econ & Technol Univ, Ankara, Turkey; [Zarandi, M. H. Fazel; Turksen, I. B.] Univ Toronto, Knowledge Intelligent Syst Lab, Toronto, ON, Canada; [Izadi, M.] Milad Hosp, Subspecial Neurosurg, Tehran, Iran	Amirkabir University of Technology; TOBB Ekonomi ve Teknoloji University; University of Toronto	Zarandi, MHF (corresponding author), Amirkabir Univ Technol, Dept Ind Engn, Tehran, Iran.	mzarinbal@aut.ac.ir; zarandi@aut.ac.ir; bturksen@etu.edu.tr	Zarinbal, Marzieh/B-2719-2018	Zarinbal, Marzieh/0000-0001-9284-7329				53	25	25	0	27	SPRINGER	NEW YORK	ONE NEW YORK PLAZA, SUITE 4600, NEW YORK, NY, UNITED STATES	0148-5598	1573-689X	J MED SYST	J. Med. Syst.	OCT	2015	39	10						110	10.1007/s10916-015-0311-6	http://dx.doi.org/10.1007/s10916-015-0311-6		20	Health Care Sciences & Services; Medical Informatics	Science Citation Index Expanded (SCI-EXPANDED)	Health Care Sciences & Services; Medical Informatics	CQ1PH	26276018
J	Lebrun, L; Bizet, M; Melendez, B; Alexiou, B; Absil, L; Van Campenhout, C; D'Haene, N; Rorive, S; Fuks, F; Decaestecker, C; Salmon, I	Lebrun, Laetitia; Bizet, Martin; Melendez, Barbara; Alexiou, Barbara; Absil, Lara; Van Campenhout, Claude; D'Haene, Nicky; Rorive, Sandrine; Fuks, Francois; Decaestecker, Christine; Salmon, Isabelle	Analyses of DNA Methylation Profiling in the Diagnosis of Intramedullary Astrocytomas	JOURNAL OF NEUROPATHOLOGY AND EXPERIMENTAL NEUROLOGY	English	Article	2016 WHO classification; DNA methylation profiling; Glial tumor; Intramedullary astrocytomas; Methylation array; Spinal cord	SPINAL-CORD ASTROCYTOMAS; CLASSIFICATION; MUTATIONS; H3F3A	Intramedullary astrocytomas (IMAs) consist of a heterogeneous group of rare central nervous system (CNS) tumors associated with variable outcomes. A DNA methylation-based classification approach has recently emerged as a powerful tool to further classify CNS tumors. However, no DNA methylation-related studies specifically addressing to IMAs have been performed yet. In the present study, we analyz…	[Lebrun, Laetitia; Bizet, Martin; Alexiou, Barbara; Absil, Lara; Van Campenhout, Claude; D'Haene, Nicky; Rorive, Sandrine; Salmon, Isabelle] Univ Libre Bruxelles ULB, Erasme Univ Hosp, Dept Pathol, 808 Route Lennik, B-1070 Brussels, Belgium; [Bizet, Martin; Fuks, Francois] Univ Libre Bruxelles ULB, Fac Med, ULB Canc Res Ctr U CRC, Lab Canc Epigenet, Brussels, Belgium; [Melendez, Barbara] Virgen S…	Universite Libre de Bruxelles; Universite Catholique Louvain; Cliniques Universitaires Saint-Luc; Universite Libre de Bruxelles; Universite Libre de Bruxelles; Universite Libre de Bruxelles	Salmon, I (corresponding author), Univ Libre Bruxelles ULB, Erasme Univ Hosp, Dept Pathol, 808 Route Lennik, B-1070 Brussels, Belgium.	isabelle.salmon@erasme.ulb.ac.be	Melendez, Barbara/E-1216-2017; Fuks, Francois/HJY-8201-2023; Van Campenhout, Claude/A-4831-2012	Melendez, Barbara/0000-0001-5004-8895; Decaestecker, Christine/0000-0002-5495-1931; Absil, Lara/0000-0002-8320-7052	''Fonds Erasme for Medical Research (Brussels, Belgium); ''Fonds Yvonne Boel (Brussels, Belgium); European Regional Development Fund; Walloon Region (Wallonia-biomed) [411132-957270]	''Fonds Erasme for Medical Research (Brussels, Belgium); ''Fonds Yvonne Boel (Brussels, Belgium); European Regional Development Fund(European Union (EU)); Walloon Region (Wallonia-biomed)	This work was performed with the support of grants awarded by the Fonds Erasme for Medical Research (Brussels, Belgium) and by funding from the Fonds Yvonne Bo_el (Brussels, Belgium). CD is a Senior Research Associate with the F.N.R.S. (Belgian National Fund for Scientific Research). CMMI is supported by the European Regional Development Fund and the Walloon Region (Wallonia-biomed, #411132-95727…	52	5	5	0	1	OXFORD UNIV PRESS INC	CARY	JOURNALS DEPT, 2001 EVANS RD, CARY, NC 27513 USA	0022-3069	1554-6578	J NEUROPATH EXP NEUR	J. Neuropathol. Exp. Neurol.	JUL	2021	80	7				663	673		10.1093/jnen/n1ab052	http://dx.doi.org/10.1093/jnen/n1ab052		11	Clinical Neurology; Neurosciences; Pathology	Science Citation Index Expanded (SCI-EXPANDED)	Neurosciences & Neurology; Pathology	XS1LN	34363673
J	Chilaca-Rosas, MF; Garcia-Lezama, M; Moreno-Jimenez, S; Roldan-Valadez, E	Chilaca-Rosas, Maria-Fatima; Garcia-Lezama, Melissa; Moreno-Jimenez, Sergio; Roldan-Valadez, Ernesto	Diagnostic Performance of Selected MRI-Derived Radiomics Able to Discriminate Progression-Free and Overall Survival in Patients with Midline Glioma and the H3F3AK27M Mutation	DIAGNOSTICS	English	Article	midline glioma; paediatric; brain tumour; radiomic; MRI; prognosis	HIGH-GRADE GLIOMAS; METAANALYSIS; PREDICTION; FEATURES	Background: Radiomics refers to a recent area of knowledge that studies features extracted from different imaging techniques and subsequently transformed into high-dimensional data that can be associated with biological events. Diffuse midline gliomas (DMG) are one of the most devastating types of cancer, with a median survival of approximately 11 months after diagnosis and 4-5 months after radio…	[Chilaca-Rosas, Maria-Fatima] Hosp Oncol, Ctr Med Nacl Siglo XXI, Radiotherapy Dept, Inst Mexicano Seguro Social, Mexico City 06720, Mexico; [Garcia-Lezama, Melissa; Roldan-Valadez, Ernesto] Hosp Gen Mex Dr Eduardo Liceaga, Directorate Res, Mexico City 06720, Mexico; [Moreno-Jimenez, Sergio] Inst Nacl Neurol & Neurocirug, Directorate Surg, Manuel Velasco Suarez, Mexico City 14269, Mexico; [Roldan…	Instituto Mexicano del Seguro Social; Sechenov First Moscow State Medical University	Roldan-Valadez, E (corresponding author), Hosp Gen Mex Dr Eduardo Liceaga, Directorate Res, Mexico City 06720, Mexico.;Roldan-Valadez, E (corresponding author), IM Sechenov First Moscow State Med Univ, Sechenov Univ, Dept Radiol, Moscow 119992, Russia.;Roldan-Valadez, E (corresponding author), Colonia Doctores, Delegac Cuauhtemoc, Dr Balmis 148, Ciudad Mexico 06720, Mexico.	ernest.roldan@usa.net	Roldan-Valadez, Ernesto/D-1661-2011	Roldan-Valadez, Ernesto/0000-0002-7116-5289; CHILACA ROSAS, MARIA FATIMA/0000-0003-2234-2098	Consejo Nacional de Ciencia y Tecnologia (CONACyT), Mexico [CVU 426168]; Universidad Nacional Autonoma de Mexico	Consejo Nacional de Ciencia y Tecnologia (CONACyT), Mexico(Consejo Nacional de Ciencia y Tecnologia (CONACyT)); Universidad Nacional Autonoma de Mexico(Universidad Nacional Autonoma de Mexico)	Maria-Fatima Chilaca-Rosas was supported by Consejo Nacional de Ciencia yTecnologia (CONACyT), Mexico, fellowship award CVU 426168. This work was submitted in partialfulfilment of the requirements for the DSc degree of Maria-Fatima Chilaca-Rosas at the Programa deDoctorado en Ciencias Medicas, Odontologicas y de la Salud, Universidad Nacional Autonoma deMexico. M. G. L. was a research fellow at t…	55	1	1	10	10	MDPI	BASEL	ST ALBAN-ANLAGE 66, CH-4052 BASEL, SWITZERLAND		2075-4418	DIAGNOSTICS	Diagnostics	MAR	2023	13	5						849	10.3390/diagnostics13050849	http://dx.doi.org/10.3390/diagnostics13050849		14	Medicine, General & Internal	Science Citation Index Expanded (SCI-EXPANDED)	General & Internal Medicine	9U8SP	36899993
J	Capper, D; Jones, DTW; Sill, M; Hovestadt, V; Schrimpf, D; Sturm, D; Koelsche, C; Sahm, F; Chavez, L; Reuss, DE; Kratz, A; Wefers, AK; Huang, K; Pajtler, KW; Schweizer, L; Stichel, D; Olar, A; Engel, NW; Lindenberg, K; Harter, PN; Braczynski, AK; Plate, KH; Dohmen, H; Garvalov, BK; Coras, R; Holsken, A; Hewer, E; Bewerunge-Hudler, M; Schick, M; Fischer, R; Beschorner, R; Schittenhelm, J; Staszews…	Capper, David; Jones, David T. W.; Sill, Martin; Hovestadt, Volker; Schrimpf, Daniel; Sturm, Dominik; Koelsche, Christian; Sahm, Felix; Chavez, Lukas; Reuss, David E.; Kratz, Annekathrin; Wefers, Annika K.; Huang, Kristin; Pajtler, Kristian W.; Schweizer, Leonille; Stichel, Damian; Olar, Adriana; Engel, Nils W.; Lindenberg, Kerstin; Harter, Patrick N.; Braczynski, Anne K.; Plate, Karl H.; Dohmen,…	DNA methylation-based classification of central nervous system tumours	NATURE	English	Article		CLASS PROBABILITY ESTIMATION; MOLECULAR CLASSIFICATION; MEDULLOBLASTOMA; MULTICENTER; EXPRESSION; SUBGROUPS; COMPRISE; SUBSETS; GLIOMAS	Accurate pathological diagnosis is crucial for optimal management of patients with cancer. For the approximately 100 known tumour types of the central nervous system, standardization of the diagnostic process has been shown to be particularly challengingwith substantial inter-observer variability in the histopathological diagnosis of many tumour types. Here we present a comprehensive approach for…	[Capper, David; Schrimpf, Daniel; Koelsche, Christian; Sahm, Felix; Reuss, David E.; Kratz, Annekathrin; Wefers, Annika K.; Huang, Kristin; Schweizer, Leonille; Stichel, Damian; Korshunov, Andrey; von Deimling, Andreas] Univ Hosp Heidelberg, Dept Neuropathol, Heidelberg, Germany; [Capper, David; Schrimpf, Daniel; Koelsche, Christian; Sahm, Felix; Reuss, David E.; Kratz, Annekathrin; Wefers, Annik…	Ruprecht Karls University Heidelberg; Helmholtz Association; German Cancer Research Center (DKFZ); Free University of Berlin; Humboldt University of Berlin; Charite Universitatsmedizin Berlin; Berlin Institute of Health; Helmholtz Association; German Cancer Research Center (DKFZ); Helmholtz Association; German Cancer Research Center (DKFZ); Helmholtz Association; German Cancer Research Center (DK…	von Deimling, A (corresponding author), Univ Hosp Heidelberg, Dept Neuropathol, Heidelberg, Germany.;von Deimling, A (corresponding author), German Canc Res Ctr, German Canc Consortium DKTK, Clin Cooperat Unit Neuropathol, Heidelberg, Germany.;Pfister, SM (corresponding author), NCT Heidelberg KiTZ, Hopp Childrens Canc Ctr, Heidelberg, Germany.;Pfister, SM (corresponding author), German Canc Res …	Andreas.vonDeimling@med.uni-heidelberg.de; s.pfister@dkfz.de	Kristensen, Bjarne Winther/AAX-5491-2020; Gajjar, Amar/N-8059-2018; Jacques, Thomas/C-2209-2008; Pajtler, Kristian/HTN-6802-2023; Preusser, Matthias/C-8530-2011; Northcott, Paul A/N-4022-2018; Jaunmuktane, Zane/ABC-9039-2020; Wick, Wolfgang/AAA-2545-2020; Ellison, David/N-4806-2018; Radlwimmer, Bernhard F/I-3229-2013; Giangaspero, Felice/Z-4961-2019; Platten, Michael/F-2902-2013; Pages, Melanie/S…	Kristensen, Bjarne Winther/0000-0002-6352-0826; Jacques, Thomas/0000-0002-7833-2158; Pajtler, Kristian/0000-0002-3562-6121; Preusser, Matthias/0000-0003-3541-2315; Northcott, Paul A/0000-0002-1220-5252; Jaunmuktane, Zane/0000-0001-7738-8881; Wick, Wolfgang/0000-0002-6171-634X; Radlwimmer, Bernhard F/0000-0002-4553-7800; Giangaspero, Felice/0000-0001-5382-2380; Platten, Michael/0000-0002-4746-887X…	DKFZ-Heidelberg Center for Personalized Oncology [DKFZ-HIPO_036]; German Childhood Cancer Foundation, an Illumina Medical Research Grant [DKS 2015.01]; DKTK joint funding project 'Next Generation Molecular Diagnostics of Malignant Gliomas'; A Kids' Brain Tumour Cure (PLGA) Foundation; Brain Tumour Charity (UK); Friedberg Charitable Foundation; Sohn Conference Foundation; RKA-Forderpool Project [3…	DKFZ-Heidelberg Center for Personalized Oncology; German Childhood Cancer Foundation, an Illumina Medical Research Grant; DKTK joint funding project 'Next Generation Molecular Diagnostics of Malignant Gliomas'; A Kids' Brain Tumour Cure (PLGA) Foundation; Brain Tumour Charity (UK); Friedberg Charitable Foundation; Sohn Conference Foundation; RKA-Forderpool Project; Stichting Kinderen Kankervrij; …	We thank U. Lass, A. Habel, I. Oezen for technical and administrative support, the Microarray unit of the Genomics and Proteomics Core Facility (DKFZ) for methylation services, the German Glioma Network and the Neuroonkologische Arbeitsgemeinschaft for sharing their data. This research was supported by the DKFZ-Heidelberg Center for Personalized Oncology (DKFZ-HIPO_036), the German Childhood Canc…	49	1411	1426	9	357	NATURE PORTFOLIO	BERLIN	HEIDELBERGER PLATZ 3, BERLIN, 14197, GERMANY	0028-0836	1476-4687	NATURE	Nature	MAR 22	2018	555	7697				469	+		10.1038/nature26000	http://dx.doi.org/10.1038/nature26000		26	Multidisciplinary Sciences	Science Citation Index Expanded (SCI-EXPANDED)	Science & Technology - Other Topics	FZ9NF	29539639
J	Fu, MJ; Zhang, JS; Li, WF; He, S; Zhang, JW; Tennant, D; Hua, W; Mao, Y	Fu, Minjie; Zhang, Jinsen; Li, Weifeng; He, Shan; Zhang, Jingwen; Tennant, Daniel; Hua, Wei; Mao, Ying	Gene clusters based on OLIG2 and CD276 could distinguish molecular profiling in glioblastoma	JOURNAL OF TRANSLATIONAL MEDICINE	English	Article	Glioblastoma; Molecular subtype; OLIG2; CD276; Random forest	RANDOM FOREST; CLASSIFICATION; EXPRESSION; SUBTYPES	Background The molecular profiling of glioblastoma (GBM) based on transcriptomic analysis could provide precise treatment and prognosis. However, current subtyping (classic, mesenchymal, neural, proneural) is time-consuming and cost-intensive hindering its clinical application. A simple and efficient method for classification was imperative. Methods In this study, to simplify GBM subtyping more e…	[Fu, Minjie; Zhang, Jinsen; Zhang, Jingwen; Hua, Wei; Mao, Ying] Fudan Univ, Huashan Hosp, Dept Neurosurg, Shanghai, Peoples R China; [Fu, Minjie; Zhang, Jinsen; Zhang, Jingwen; Hua, Wei; Mao, Ying] Fudan Univ, Inst Neurosurg, Shanghai, Peoples R China; [Fu, Minjie; Zhang, Jinsen; Zhang, Jingwen; Hua, Wei; Mao, Ying] Shanghai Key Lab Brain Funct Restorat & Neural R, Shanghai, Peoples R China; [Li…	Fudan University; Fudan University; University of Birmingham; University of Birmingham	Hua, W; Mao, Y (corresponding author), Fudan Univ, Huashan Hosp, Dept Neurosurg, Shanghai, Peoples R China.	hs_huawei@126.com; maoying@fudan.edu.cn	LI, WEI/ISS-1208-2023; li, yifei/IWU-7824-2023; Tennant, Daniel/ABE-8145-2021; Zhang, Junwen/L-5554-2016; Fu, Minjie/GRK-0040-2022; Zhang, Jing/GWZ-7332-2022; Zhang, Jing/ISA-6627-2023; ZHANG, XIAOLONG/IZQ-4553-2023; zhang, xu/JEO-4879-2023	Tennant, Daniel/0000-0003-0499-2732; Zhang, Junwen/0000-0001-8041-1608; Zhang, Jing/0009-0003-5039-5688; Fu, Minjie/0000-0003-4145-5450; Mao, Ying/0000-0001-8055-115X; Hua, Wei/0000-0001-6409-5078	National Natural Science Foundation of China [82072785, 82072784]; Shanghai Development and Reform Commission Major Project [2018SHZDZX01]	National Natural Science Foundation of China(National Natural Science Foundation of China (NSFC)); Shanghai Development and Reform Commission Major Project	This work was supported by the National Natural Science Foundation of China (82072785, 82072784) and the Shanghai Development and Reform Commission Major Project (2018SHZDZX01). The funders had no role in study design, data collection, interpretation, or the decision to submit the work for publication.	39	0	0	1	6	BMC	LONDON	CAMPUS, 4 CRINAN ST, LONDON N1 9XW, ENGLAND		1479-5876	J TRANSL MED	J. Transl. Med.	SEP 26	2021	19	1						404	10.1186/s12967-021-03083-y	http://dx.doi.org/10.1186/s12967-021-03083-y		13	Medicine, Research & Experimental	Science Citation Index Expanded (SCI-EXPANDED)	Research & Experimental Medicine	UW0UT	34565408
J	Bockmayr, M; Klauschen, F; Maire, CL; Rutkowski, S; Westphal, M; Lamszus, K; Schuller, U; Mohme, M	Bockmayr, Michael; Klauschen, Frederick; Maire, Cecile L.; Rutkowski, Stefan; Westphal, Manfred; Lamszus, Katrin; Schueller, Ulrich; Mohme, Malte	Immunologic Profiling of Mutational and Transcriptional Subgroups in Pediatric and Adult High-Grade Gliomas	CANCER IMMUNOLOGY RESEARCH	English	Article		DRIVER MUTATIONS; GENE-EXPRESSION; GLIOBLASTOMA; SUBTYPES; CLASSIFICATION; IMMUNE; CANCER; IDH1; BEVACIZUMAB; PROGRESSION	Immunologic treatment strategies are under investigation for high-grade gliomas. Determining relevant immunologic pathways is required for invigorating a tumor-specific immune response. We therefore investigated the immunologic phenotypes within different subgroups of high-grade gliomas, with a focus on rare genetic subgroups of pediatric and adolescent patients to identify potentially targetable…	[Bockmayr, Michael; Rutkowski, Stefan; Schueller, Ulrich] Univ Med Ctr Hamburg Eppendorf, Dept Pediat Hematol & Oncol, Hamburg, Germany; [Bockmayr, Michael; Klauschen, Frederick] Charite Univ Med Berlin, Berlin, Germany; [Bockmayr, Michael; Klauschen, Frederick] Free Univ Berlin, Berlin, Germany; [Bockmayr, Michael; Klauschen, Frederick] Humboldt Univ, Berlin, Germany; [Bockmayr, Michael; Klausch…	University of Hamburg; University Medical Center Hamburg-Eppendorf; Free University of Berlin; Humboldt University of Berlin; Charite Universitatsmedizin Berlin; Free University of Berlin; Humboldt University of Berlin; Berlin Institute of Health; University of Hamburg; University Medical Center Hamburg-Eppendorf; University of Hamburg; University Medical Center Hamburg-Eppendorf	Schuller, U (corresponding author), Res Inst Childrens Canc Ctr Hamburg, Martinistr 52,N63 HPI, D-20251 Hamburg, Germany.;Mohme, M (corresponding author), Univ Med Ctr Hamburg Eppendorf, Dept Neurosurg, Martinistr 52, D-20246 Hamburg, Germany.	u.schueller@uke.de; m.mohme@uke.de	Klauschen, Frederick/C-5637-2015; Bockmayr, Michael/IAP-8309-2023	Klauschen, Frederick/0000-0002-9131-2389; Bockmayr, Michael/0000-0002-9249-4292; Schuller, Ulrich/0000-0002-8731-1121	Werner-Otto-Stiftung; Fordergemeinschaft KinderkrebszentrumHamburg; Anni-Hofmann Stiftung; Else Kroner-Fresenius Stiftung	Werner-Otto-Stiftung; Fordergemeinschaft KinderkrebszentrumHamburg; Anni-Hofmann Stiftung; Else Kroner-Fresenius Stiftung	This study was supported by the Werner-Otto-Stiftung (to U. Schuller) and the Fordergemeinschaft KinderkrebszentrumHamburg (toM. Bockmayr and U.Schuller), the Anni-Hofmann Stiftung (to K. Lamszus), and the Else Kroner-Fresenius Stiftung (to M. Mohme).	45	22	22	0	5	AMER ASSOC CANCER RESEARCH	PHILADELPHIA	615 CHESTNUT ST, 17TH FLOOR, PHILADELPHIA, PA 19106-4404 USA	2326-6066	2326-6074	CANCER IMMUNOL RES	Cancer Immunol. Res.	SEP	2019	7	9				1401	1411		10.1158/2326-6066.CIR-18-0939	http://dx.doi.org/10.1158/2326-6066.CIR-18-0939		11	Oncology; Immunology	Science Citation Index Expanded (SCI-EXPANDED)	Oncology; Immunology	IV2OS	31266783
J	Djirackor, L; Halldorsson, S; Niehusmann, P; Leske, H; Capper, D; Kuschel, LP; Pahnke, J; Due-Tonnessen, BJ; Langmoen, IA; Sandberg, CJ; Euskirchen, P; Vik-Mo, EO	Djirackor, Luna; Halldorsson, Skarphedinn; Niehusmann, Pitt; Leske, Henning; Capper, David; Kuschel, Luis P.; Pahnke, Jens; Due-Tonnessen, Bernt J.; Langmoen, Iver A.; Sandberg, Cecilie J.; Euskirchen, Philipp; Vik-Mo, Einar O.	Intraoperative DNA methylation classification of brain tumors impacts neurosurgical strategy	NEURO-ONCOLOGY ADVANCES	English	Article		CENTRAL-NERVOUS-SYSTEM; RESECTION; DIAGNOSIS; SURGERY; GLIOMA; EXTENT	Background. Brain tumor surgery must balance the benefit of maximal resection against the risk of inflicting severe damage. The impact of increased resection is diagnosis-specific. However, the precise diagnosis is typically uncertain at surgery due to limitations of imaging and intraoperative histomorphological methods. Novel and accurate strategies for brain tumor classification are necessary t…	[Djirackor, Luna; Halldorsson, Skarphedinn; Langmoen, Iver A.; Sandberg, Cecilie J.; Vik-Mo, Einar O.] Oslo Univ Hosp, Vilhelm Magnus Lab Neurosurg Res, Dept Neurosurg, Inst Surg Res, Oslo, Norway; [Niehusmann, Pitt; Leske, Henning; Pahnke, Jens] Oslo Univ Hosp, Dept Pathol, Sect Neuropathol, Oslo, Norway; [Niehusmann, Pitt; Leske, Henning; Pahnke, Jens; Langmoen, Iver A.; Vik-Mo, Einar O.] Univ …	University of Oslo; University of Oslo; University of Oslo; Free University of Berlin; Humboldt University of Berlin; Free University of Berlin; Humboldt University of Berlin; Charite Universitatsmedizin Berlin; Helmholtz Association; German Cancer Research Center (DKFZ); Free University of Berlin; Humboldt University of Berlin; Charite Universitatsmedizin Berlin; University of Latvia; University…	Euskirchen, P (corresponding author), Charite Univ Med Berlin, Dept Neurol, Charitepl 1, D-10117 Berlin, Germany.;Vik-Mo, EO (corresponding author), Oslo Univ Hosp, Dept Neurosurg, Postboks 4950 Nydalen, N-0424 Oslo, Norway.	philipp.euskirchen@charite.de; eovikmo@gmail.com	Euskirchen, Philipp/AFL-2848-2022; Pahnke, Jens/G-1757-2010	Euskirchen, Philipp/0000-0002-9138-805X; Pahnke, Jens/0000-0001-7355-4213; Vik-Mo, Einar Osland/0000-0001-8303-4123; Halldorsson, Skarphedinn/0000-0003-4337-9252	Childhood Cancer Society of Norway (Barnekreftforeningen) [19006, 19008]; Regional Health authorities (HSO) [2017073]; Charite-Universitatsmedizin Berlin; Berlin Institute of Health	Childhood Cancer Society of Norway (Barnekreftforeningen); Regional Health authorities (HSO); Charite-Universitatsmedizin Berlin; Berlin Institute of Health	L.D. and E.O.V.M. were supported by a grant from the Childhood Cancer Society of Norway (Barnekreftforeningen #19006), J.P. was supported by a grant from the Childhood Cancer Society of Norway (Barnekreftforeningen #19008), and S.H. was supported by a grant from the Regional Health authorities (HSO #2017073). P.E. is a participant in the BIH-Charite Clinical Scientist Program funded by the Charit…	29	19	20	2	6	OXFORD UNIV PRESS	OXFORD	GREAT CLARENDON ST, OXFORD OX2 6DP, ENGLAND		2632-2498	NEURO-ONCOL ADV	Neuro-Oncol. Adv.	JAN-DEC	2021	3	1							10.1093/noajnl/vdab149	http://dx.doi.org/10.1093/noajnl/vdab149		10	Oncology; Clinical Neurology	Emerging Sources Citation Index (ESCI)	Oncology; Neurosciences & Neurology	VL6YW	34729487
J	Liu, SD; Shah, Z; Sav, A; Russo, C; Berkovsky, S; Qian, Y; Coiera, E; Di Ieva, A	Liu, Sidong; Shah, Zubair; Sav, Aydin; Russo, Carlo; Berkovsky, Shlomo; Qian, Yi; Coiera, Enrico; Di Ieva, Antonio	Isocitrate dehydrogenase (IDH) status prediction in histopathology images of gliomas using deep learning	SCIENTIFIC REPORTS	English	Article		GENOMIC ANALYSIS; GRADE; CLASSIFICATION; ASTROCYTOMAS; RESECTION; SURVIVAL; MUTATION; FEATURES; MR	Mutations in isocitrate dehydrogenase genes IDH1 and IDH2 are frequently found in diffuse and anaplastic astrocytic and oligodendroglial tumours as well as in secondary glioblastomas. As IDH is a very important prognostic, diagnostic and therapeutic biomarker for glioma, it is of paramount importance to determine its mutational status. The haematoxylin and eosin (H&E) staining is a valuable tool …	[Liu, Sidong; Di Ieva, Antonio] Macquarie Univ, Fac Med Hlth & Human Sci, Dept Clin Med, Sydney, NSW, Australia; [Liu, Sidong; Shah, Zubair; Russo, Carlo; Di Ieva, Antonio] Macquarie Univ, Fac Med, Dept Clin Med, Computat NeuroSurg CNS Lab, Sydney, NSW, Australia; [Liu, Sidong; Shah, Zubair; Berkovsky, Shlomo; Coiera, Enrico] Macquarie Univ, Fac Med Hlth & Human Sci, Australian Inst Hlth Innovat,…	Macquarie University; Macquarie University; Macquarie University; Qatar Foundation (QF); Hamad Bin Khalifa University-Qatar; Yeditepe University; Macquarie University	Di Ieva, A (corresponding author), Macquarie Univ, Fac Med Hlth & Human Sci, Dept Clin Med, Sydney, NSW, Australia.;Di Ieva, A (corresponding author), Macquarie Univ, Fac Med, Dept Clin Med, Computat NeuroSurg CNS Lab, Sydney, NSW, Australia.	antonio.diieva@mq.edu.au	Berkovsky, Shlomo/B-3055-2011; qian, yi/HZH-4175-2023; SAV, Aydin/ABI-3989-2020	SAV, Aydin/0000-0002-7326-7801; Di Ieva, Antonio/0000-0002-5341-5416; Shah, Zubair/0000-0001-7389-3274; Liu, Sidong/0000-0002-2371-0713; Coiera, Enrico/0000-0002-6444-6584; Berkovsky, Shlomo/0000-0003-2638-4121; Russo, Carlo/0000-0001-8296-4345	Australian National Health and Medical Research Council grant (NHMRC Early Career Fellowship) [1160760]; Royal Australasian College of Surgeons (RACS); Australian Research Council (ARC) [FT190100623]; Australian Research Council [FT190100623] Funding Source: Australian Research Council; National Health and Medical Research Council of Australia [1160760] Funding Source: NHMRC	Australian National Health and Medical Research Council grant (NHMRC Early Career Fellowship)(National Health and Medical Research Council (NHMRC) of Australia); Royal Australasian College of Surgeons (RACS); Australian Research Council (ARC)(Australian Research Council); Australian Research Council(Australian Research Council); National Health and Medical Research Council of Australia(National H…	Dr. Sidong Liu acknowledges the support of an Australian National Health and Medical Research Council grant (NHMRC Early Career Fellowship 1160760). Prof. Antonio Di Ieva received the 2019 John Mitchell Crouch Fellowship from the Royal Australasian College of Surgeons (RACS), which, along to Macquarie University cofunding, supported the opening of the Computational NeuroSurgery (CNS) Lab at Macqu…	49	58	60	1	10	NATURE PORTFOLIO	BERLIN	HEIDELBERGER PLATZ 3, BERLIN, 14197, GERMANY	2045-2322		SCI REP-UK	Sci Rep	MAY 7	2020	10	1						7733	10.1038/s41598-020-64588-y	http://dx.doi.org/10.1038/s41598-020-64588-y		11	Multidisciplinary Sciences	Science Citation Index Expanded (SCI-EXPANDED)	Science & Technology - Other Topics	LY3XP	32382048
J	Kanas, VG; Zacharaki, EI; Thomas, GA; Zinn, PO; Megalooikonomou, V; Colen, RR	Kanas, Vasileios G.; Zacharaki, Evangelia I.; Thomas, Ginu A.; Zinn, Pascal O.; Megalooikonomou, Vasileios; Colen, Rivka R.	Learning MRI-based classification models for MGMT methylation status prediction in glioblastoma	COMPUTER METHODS AND PROGRAMS IN BIOMEDICINE	English	Article	MGMT promoter methylation; Glioblastoma; Feature extraction; Multivariate analysis; Prediction model	HIGH-GRADE GLIOMAS; PROMOTER METHYLATION; DIMENSIONALITY REDUCTION; TEMOZOLOMIDE; SURVIVAL; FEATURES; BENEFIT; EXTENT	Background and Objective: The 06-methylguanine-DNA-methyltransferase (MGMT) promoter methylation has been shown to be associated with improved outcomes in patients with glioblastoma (GBM) and may be a predictive marker of sensitivity to chemotherapy. However, determination of the MGMT promoter methylation status requires tissue obtained via surgical resection or biopsy. The aim of this study was …	[Kanas, Vasileios G.] Univ Patras, Dept Elect & Comp Engn, Patras, Greece; [Kanas, Vasileios G.; Zacharaki, Evangelia I.; Megalooikonomou, Vasileios] Univ Patras, Dept Comp Engn & Informat, Patras, Greece; [Zacharaki, Evangelia I.] Univ Paris Saclay, INRIA, CentraleSupelec, CVC, Paris, France; [Thomas, Ginu A.; Colen, Rivka R.] Univ Texas MD Anderson Canc Ctr, Dept Diagnost Radiol, Houston, TX 77…	University of Patras; University of Patras; UDICE-French Research Universities; Universite Paris Saclay; Inria; University of Texas System; UTMD Anderson Cancer Center; Baylor College of Medicine	Zacharaki, EI (corresponding author), Univ Patras, Dept Comp Engn & Informat, Patras, Greece.;Zacharaki, EI (corresponding author), Univ Paris Saclay, INRIA, CentraleSupelec, CVC, Paris, France.	evangelia.zacharaki@centralesupelec.fr	Colen, Rivka/Y-4062-2019; Zacharaki, Evangelia/AAC-6661-2020	Zacharaki, Evangelia/0000-0001-8228-0437	European Union (European Social Fund - ESF); Greek national funds through the Operational Program Education and Lifelong Learning of the National Strategic Reference Framework (NSRF) - Research Funding Program: Thales; European Research Council Grant Diodes [ERC-STG-259112]	European Union (European Social Fund - ESF)(European Union (EU)European Social Fund (ESF)); Greek national funds through the Operational Program Education and Lifelong Learning of the National Strategic Reference Framework (NSRF) - Research Funding Program: Thales(Thales Group); European Research Council Grant Diodes(European Research Council (ERC))	This research has been co-financed by the European Union (European Social Fund - ESF) and Greek national funds through the Operational Program Education and Lifelong Learning of the National Strategic Reference Framework (NSRF) - Research Funding Program: Thales. Investing in knowledge society through the European Social Fund. This research was partially supported by European Research Council Gra…	55	61	67	0	18	ELSEVIER IRELAND LTD	CLARE	ELSEVIER HOUSE, BROOKVALE PLAZA, EAST PARK SHANNON, CO, CLARE, 00000, IRELAND	0169-2607	1872-7565	COMPUT METH PROG BIO	Comput. Meth. Programs Biomed.	MAR	2017	140					249	257		10.1016/j.cmpb.2016.12.018	http://dx.doi.org/10.1016/j.cmpb.2016.12.018		9	Computer Science, Interdisciplinary Applications; Computer Science, Theory & Methods; Engineering, Biomedical; Medical Informatics	Science Citation Index Expanded (SCI-EXPANDED)	Computer Science; Engineering; Medical Informatics	EP0JT	28254081
J	Kandemirli, SG; Kocak, B; Naganawa, S; Ozturk, K; Yip, SSF; Chopra, S; Rivetti, L; Aldine, AS; Jones, K; Cayci, Z; Moritani, T; Sato, TS	Kandemirli, Sedat Giray; Kocak, Burak; Naganawa, Shotaro; Ozturk, Kerem; Yip, Stephen S. F.; Chopra, Saurav; Rivetti, Luciano; Aldine, Amro Saad; Jones, Karra; Cayci, Zuzan; Moritani, Toshio; Sato, Takashi Shawn	Machine Learning-Based Multiparametric Magnetic Resonance Imaging Radiomics for Prediction of H3K27M Mutation in Midline Gliomas	WORLD NEUROSURGERY	English	Article	Gliomas; Machine learning; Radiomics; Texture analysis	K27M MUTATIONS; GRADE GLIOMAS; DIFFUSE; PROGNOSIS; SYSTEM; H3F3A; IDH	-OBJECTIVE: H3K27M mutation in gliomas has prognostic implications. Previous magnetic resonance imaging (MRI) studies have reported variable rates of tumoral enhancement, necrotic changes, and peritumoral edema in H3K27M-mutant gliomas, with no distinguishing imaging features compared with wild-type gliomas. We aimed to construct an MRI machine learning (ML)-based radiomic model to predict H3K27M…	[Kandemirli, Sedat Giray; Sato, Takashi Shawn] Univ Iowa Hosp & Clin, Dept Radiol, Iowa City, IA 52242 USA; [Kocak, Burak] Basaksehir Cam & Sakura City Hosp, Dept Radiol, Istanbul, Turkey; [Naganawa, Shotaro; Moritani, Toshio] Univ Michigan, Dept Radiol, Ann Arbor, MI 48109 USA; [Ozturk, Kerem; Cayci, Zuzan] Univ Minnesota, Dept Radiol, Minneapolis, MN 55455 USA; [Yip, Stephen S. F.] Univ Wiscons…	University of Iowa; University of Michigan System; University of Michigan; University of Minnesota System; University of Minnesota Twin Cities; University of Wisconsin System; University of Wisconsin Madison; University of Iowa; Louisiana State University System; Louisiana State University	Kandemirli, SG (corresponding author), Univ Iowa Hosp & Clin, Dept Radiol, Iowa City, IA 52242 USA.	sedat-kandemirli@uiowa.edu	Jones, Karra A/GXM-8805-2022; kocak, burak/A-4749-2012; OZTURK, KEREM/E-1228-2018	Jones, Karra A/0000-0002-8819-8992; kocak, burak/0000-0002-7307-396X; OZTURK, KEREM/0000-0001-9664-2347; Sato, T Shawn/0000-0002-3082-3070; Saad Aldine, Amro/0000-0001-7331-9889; cayci, zuzan/0000-0002-2542-9087; naganawa, shotaro/0000-0001-8487-4853				26	14	14	1	10	ELSEVIER SCIENCE INC	NEW YORK	STE 800, 230 PARK AVE, NEW YORK, NY 10169 USA	1878-8750	1878-8769	WORLD NEUROSURG	World Neurosurg.	JUL	2021	151					E78	E85		10.1016/j.wneu.2021.03.135	http://dx.doi.org/10.1016/j.wneu.2021.03.135	JUL 2021	8	Clinical Neurology; Surgery	Science Citation Index Expanded (SCI-EXPANDED)	Neurosciences & Neurology; Surgery	TE3FG	33819703
J	Franco, P; Huebschle, I; Simon-Gabriel, CP; Dacca, K; Schnell, O; Beck, J; Mast, H; Urbach, H; Wuertemberger, U; Prinz, M; Hosp, JA; Delev, D; Mader, I; Heiland, DH	Franco, Pamela; Huebschle, Irene; Simon-Gabriel, Carl Philipp; Dacca, Karam; Schnell, Oliver; Beck, Juergen; Mast, Hansjoerg; Urbach, Horst; Wuertemberger, Urs; Prinz, Marco; Hosp, Jonas A.; Delev, Daniel; Mader, Irina; Heiland, Dieter Henrik	Mapping of Metabolic Heterogeneity of Glioma Using MR-Spectroscopy	CANCERS	English	Article	radiomics; magnetic resonance spectroscopy; MRS; MR spectroscopy; chemical shift imaging; 1H-MRS; glioma; neuroradiology; neurosurgery; neurooncology	MAGNETIC-RESONANCE-SPECTROSCOPY; MOLECULAR SUBGROUPS; BRAIN-TUMORS; CLASSIFICATION	Simple Summary Radiomics is a research field that integrates radiological and genetic information, but the application of the techniques that have been developed to this purpose have not been widely established in daily clinical practice. The purpose of our study is the development of a straightforward tool that can easily be used to preoperatively predict and correlate the metabolic signature of…	[Franco, Pamela; Huebschle, Irene; Dacca, Karam; Schnell, Oliver; Beck, Juergen; Heiland, Dieter Henrik] Univ Freiburg, Dept Neurosurg, Med Ctr, D-79106 Freiburg, Germany; [Franco, Pamela; Huebschle, Irene; Simon-Gabriel, Carl Philipp; Dacca, Karam; Schnell, Oliver; Beck, Juergen; Urbach, Horst; Wuertemberger, Urs; Prinz, Marco; Hosp, Jonas A.; Mader, Irina; Heiland, Dieter Henrik] Univ Freiburg,…	University of Freiburg; University of Freiburg; University of Freiburg; University of Freiburg; University of Freiburg; University of Freiburg; University of Freiburg; University of Freiburg; University of Freiburg; RWTH Aachen University; University of Freiburg	Franco, P (corresponding author), Univ Freiburg, Dept Neurosurg, Med Ctr, D-79106 Freiburg, Germany.;Franco, P (corresponding author), Univ Freiburg, Fac Med, D-79106 Freiburg, Germany.	pamela.heiland@uniklinik-freiburg.de; irene.huebschle@gmail.com; carl.philipp.simon-gabriel@uniklinik-freiburg.de; k.dacca@gmail.com; oliver.schnell@uniklinik-freiburg.de; j.beck@uniklinik-freiburg.de; hansjoerg.mast@uniklinik-freiburg.de; horst.urbach@uniklinik-freiburg.de; urs.wuertemberger@uniklinik-freiburg.de; marco.prinz@uniklinik-freiburg.de; jonas.hosp@uniklinik-freiburg.de; ddelev@ukaach…	Heiland, Dieter Henrik/ITU-4039-2023	Heiland, Dieter Henrik/0000-0002-9258-3033; Simon-Gabriel, Carl Philipp/0000-0003-3746-1372; Heiland, Pamela/0000-0002-7954-2974; Hosp, Jonas Aurel/0000-0001-7696-9334	Else Kroner-Memorial-Stipendium [2020_EKSMS.24]	Else Kroner-Memorial-Stipendium	DHH was funded by the Else Kroner-Memorial-Stipendium (2020_EKSMS.24).	32	4	5	0	8	MDPI	BASEL	ST ALBAN-ANLAGE 66, CH-4052 BASEL, SWITZERLAND		2072-6694	CANCERS	Cancers	MAY	2021	13	10						2417	10.3390/cancers13102417	http://dx.doi.org/10.3390/cancers13102417		14	Oncology	Science Citation Index Expanded (SCI-EXPANDED)	Oncology	SI2PQ	34067701
J	Tandel, GS; Balestrieri, A; Jujaray, T; Khanna, NN; Saba, L; Suri, JS	Tandel, Gopal S.; Balestrieri, Antonella; Jujaray, Tanay; Khanna, Narender N.; Saba, Luca; Suri, Jasjit S.	Multiclass magnetic resonance imaging brain tumor classification using artificial intelligence paradigm	COMPUTERS IN BIOLOGY AND MEDICINE	English	Article	Tumour grading system; Classification; Artificial intelligence; Transfer learning; Machine learning; Convolution neural network; Validation; Verification; Performance; Benchmarking	CONVOLUTIONAL NEURAL-NETWORKS; THYROID LESION CLASSIFICATION; TISSUE CHARACTERIZATION; AUTOMATED CLASSIFICATION; ATHEROSCLEROTIC PLAQUE; RISK STRATIFICATION; FEATURE-SELECTION; LIVER-DISEASE; ULTRASOUND; TEXTURE	Motivation: Brain or central nervous system cancer is the tenth leading cause of death in men and women. Even though brain tumour is not considered as the primary cause of mortality worldwide, 40% of other types of cancer (such as lung or breast cancers) are transformed into brain tumours due to metastasis. Although the biopsy is considered as the gold standard for cancer diagnosis, it poses seve…	[Tandel, Gopal S.] VNIT, Dept Comp Sci & Engn, Nagpur, Maharashtra, India; [Balestrieri, Antonella; Saba, Luca] AOU, Dept Radiol, Cagliari, Italy; [Jujaray, Tanay] Vista Del Lago, Folsom, CA USA; [Khanna, Narender N.] Indraprastha Apollo Hosp, New Delhi, India; [Suri, Jasjit S.] AtheroPointTM, Stroke Monitoring & Diagnost Div, Roseville, CA 95661 USA	National Institute of Technology (NIT System); Visvesvaraya National Institute of Technology, Nagpur	Suri, JS (corresponding author), AtheroPointTM, Stroke Monitoring & Diagnost Div, Roseville, CA 95661 USA.	Jasjit.Suri@atheropoint.com	Tandel, Gopal Singh/AFU-6106-2022; Tandel, Gopal Singh/AAX-2981-2021	Tandel, Gopal Singh/0000-0002-4885-3614; Tandel, Gopal Singh/0000-0002-4885-3614; Khanna, Narendra N./0000-0002-6935-0039				80	90	90	4	34	PERGAMON-ELSEVIER SCIENCE LTD	OXFORD	THE BOULEVARD, LANGFORD LANE, KIDLINGTON, OXFORD OX5 1GB, ENGLAND	0010-4825	1879-0534	COMPUT BIOL MED	Comput. Biol. Med.	JUL	2020	122							103804	10.1016/j.compbiomed.2020.103804	http://dx.doi.org/10.1016/j.compbiomed.2020.103804		29	Biology; Computer Science, Interdisciplinary Applications; Engineering, Biomedical; Mathematical & Computational Biology	Science Citation Index Expanded (SCI-EXPANDED)	Life Sciences & Biomedicine - Other Topics; Computer Science; Engineering; Mathematical & Computational Biology	MG9BB	32658726
J	Khawaldeh, S; Pervaiz, U; Rafiq, A; Alkhawaldeh, RS	Khawaldeh, Saed; Pervaiz, Usama; Rafiq, Azhar; Alkhawaldeh, Rami S.	Noninvasive Grading of Glioma Tumor Using Magnetic Resonance Imaging with Convolutional Neural Networks	APPLIED SCIENCES-BASEL	English	Article	brain tumor classification; glioblastoma; convolutional neural network; magnetic resonance imaging	HISTONE DEACETYLASE INHIBITORS; CENTRAL-NERVOUS-SYSTEM; CLASSIFICATION; SEGMENTATION; TISSUE; EGFR	In recent years, Convolutional Neural Networks (ConvNets) have rapidly emerged as a widespread machine learning technique in a number of applications especially in the area of medical image classification and segmentation. In this paper, we propose a novel approach that uses ConvNet for classifying brain medical images into healthy and unhealthy brain images. The unhealthy images of brain tumors …	[Khawaldeh, Saed; Pervaiz, Usama] Univ Girona, Erasmus Joint Master Program Med Imaging & Applic, Girona 17004, Spain; [Khawaldeh, Saed; Pervaiz, Usama] Univ Burgundy, Erasmus Joint Master Program Med Imaging & Applic, F-21000 Dijon, France; [Khawaldeh, Saed] Aalto Univ, Dept Elect Engn & Automat, Espoo 02150, Finland; [Rafiq, Azhar] Virginia Commonwealth Univ, Dept Surg, Richmond, VA 23298 USA; …	Universitat de Girona; Universite de Bourgogne; Aalto University; Virginia Commonwealth University; University of Jordan	Khawaldeh, S (corresponding author), Univ Girona, Erasmus Joint Master Program Med Imaging & Applic, Girona 17004, Spain.;Khawaldeh, S (corresponding author), Univ Burgundy, Erasmus Joint Master Program Med Imaging & Applic, F-21000 Dijon, France.;Khawaldeh, S (corresponding author), Aalto Univ, Dept Elect Engn & Automat, Espoo 02150, Finland.	khawaldeh.saed@gmail.com; 12beeupervaiz@seecs.edu.pk; azhar.rafiq@vcuhealth.org; r.alkhawaldeh85@gmail.com	Alkhawaldeh, Rami S/O-2950-2018; Khawaldeh, Saed/B-4856-2017	Alkhawaldeh, Rami S/0000-0002-2413-7074; Khawaldeh, Saed/0000-0002-3958-8492				39	73	75	0	19	MDPI	BASEL	ST ALBAN-ANLAGE 66, CH-4052 BASEL, SWITZERLAND		2076-3417	APPL SCI-BASEL	Appl. Sci.-Basel	JAN	2018	8	1						27	10.3390/app8010027	http://dx.doi.org/10.3390/app8010027		17	Chemistry, Multidisciplinary; Engineering, Multidisciplinary; Materials Science, Multidisciplinary; Physics, Applied	Science Citation Index Expanded (SCI-EXPANDED)	Chemistry; Engineering; Materials Science; Physics	FV2IS
J	Liu, LY; Zhang, H; Wu, JS; Yu, ZD; Chen, XB; Rekik, I; Wang, Q; Lu, JF; Shen, DG	Liu, Luyan; Zhang, Han; Wu, Jinsong; Yu, Zhengda; Chen, Xiaobo; Rekik, Islem; Wang, Qian; Lu, Junfeng; Shen, Dinggang	Overall survival time prediction for high-grade glioma patients based on large-scale brain functional networks	BRAIN IMAGING AND BEHAVIOR	English	Article	Survival; Prognosis; Glioma; Functional connectivity; Brain network; Connectomics; Machine learning	QUALITY-OF-LIFE; BLOOD-VOLUME MEASUREMENTS; GLIOBLASTOMA-MULTIFORME; CONNECTIVITY NETWORKS; TUMOR PATIENTS; EXTENT; RESECTION; PROGNOSIS; RADIATION; PATTERNS	High-grade glioma (HGG) is a lethal cancer with poor outcome. Accurate preoperative overall survival (OS) time prediction for HGG patients is crucial for treatment planning. Traditional presurgical and noninvasive OS prediction studies have used radiomics features at the local lesion area based on the magnetic resonance images (MRI). However, the highly complex lesion MRI appearance may have larg…	[Liu, Luyan; Wang, Qian] Shanghai Jiao Tong Univ, Sch Biomed Engn, Med Res Inst 10, 1954 Huashan Rd, Shanghai 200030, Peoples R China; [Liu, Luyan; Zhang, Han; Chen, Xiaobo; Rekik, Islem; Shen, Dinggang] Univ N Carolina, Dept Radiol, Chapel Hill, NC 27515 USA; [Liu, Luyan; Zhang, Han; Chen, Xiaobo; Rekik, Islem; Shen, Dinggang] Univ N Carolina, BRIC, Chapel Hill, NC 27515 USA; [Wu, Jinsong; Yu, Z…	Shanghai Jiao Tong University; University of North Carolina; University of North Carolina Chapel Hill; University of North Carolina; University of North Carolina Chapel Hill; Fudan University; Fudan University; University of Dundee; Korea University	Wang, Q (corresponding author), Shanghai Jiao Tong Univ, Sch Biomed Engn, Med Res Inst 10, 1954 Huashan Rd, Shanghai 200030, Peoples R China.;Shen, DG (corresponding author), Univ N Carolina, Dept Radiol, Chapel Hill, NC 27515 USA.;Shen, DG (corresponding author), Univ N Carolina, BRIC, Chapel Hill, NC 27515 USA.;Lu, JF (corresponding author), Fudan Univ, Huashan Hosp, Glioma Surg Div, Neurosurg …	wang.qian@sjtu.edu.cn; hlujf@126.com; dgshen@med.unc.edu	Shen, Dinggang/ABF-6812-2020; Wang, Qian/AAY-9494-2020; Rekik, Islem/AAH-1730-2022; Rekik, Islem/AFL-9626-2022	Shen, Dinggang/0000-0002-7934-5698; Wang, Qian/0000-0002-3490-3836; Rekik, Islem/0000-0001-5595-6673; Rekik, Islem/0000-0001-5595-6673; Zhang, Han/0000-0002-6645-8810	National Natural Science Foundation of China (NSFC) [61473190, 61401271, 81471733, 81201156, 81401395]; National Key Technology R&D Program of China [2014BAI04B05]; NIH [EB022880]	National Natural Science Foundation of China (NSFC)(National Natural Science Foundation of China (NSFC)); National Key Technology R&D Program of China(National Key Technology R&D Program); NIH(United States Department of Health & Human ServicesNational Institutes of Health (NIH) - USA)	This work is partially supported by National Natural Science Foundation of China (NSFC) Grants (61473190, 61401271, 81471733, 81201156, and 81401395), the National Key Technology R&D Program of China (2014BAI04B05), and NIH grant (EB022880).	118	29	29	3	33	SPRINGER	NEW YORK	ONE NEW YORK PLAZA, SUITE 4600, NEW YORK, NY, UNITED STATES	1931-7557	1931-7565	BRAIN IMAGING BEHAV	Brain Imaging Behav.	OCT	2019	13	5				1333	1351		10.1007/s11682-018-9949-2	http://dx.doi.org/10.1007/s11682-018-9949-2		19	Neuroimaging	Science Citation Index Expanded (SCI-EXPANDED)	Neurosciences & Neurology	IW4OO	30155788
J	Geldof, T; Van Damme, N; Huys, I; Van Dyck, W	Geldof, Tine; Van Damme, Nancy; Huys, Isabelle; Van Dyck, Walter	Patient-Level Effectiveness Prediction Modeling for Glioblastoma Using Classification Trees	FRONTIERS IN PHARMACOLOGY	English	Article	real world evidence; oncology; exploratory study; propensity score modeling; decision tree; machine learning	EFFICACY-EFFECTIVENESS GAP; REAL-WORLD DATA; ADJUVANT TEMOZOLOMIDE; PROPENSITY SCORE; RADIOTHERAPY; CONCOMITANT	Objectives Little research has been done in pharmacoepidemiology on the use of machine learning for exploring medicinal treatment effectiveness in oncology. Therefore, the aim of this study was to explore the added value of machine learning methods to investigate individual treatment responses for glioblastoma patients treated with temozolomide. Methods Based on a retrospective observational regi…	[Geldof, Tine; Van Dyck, Walter] Vlerick Business Sch, Healthcare Management Ctr, Ghent, Belgium; [Geldof, Tine; Huys, Isabelle; Van Dyck, Walter] Katholieke Univ Leuven, Dept Pharmaceut & Pharmacol Sci, Res Ctr Pharmaceut Care & Pharmacoecon, Leuven, Belgium; [Van Damme, Nancy] Belgian Canc Registry, Brussels, Belgium	Vlerick Business School; KU Leuven	Van Dyck, W (corresponding author), Vlerick Business Sch, Healthcare Management Ctr, Ghent, Belgium.;Van Dyck, W (corresponding author), Katholieke Univ Leuven, Dept Pharmaceut & Pharmacol Sci, Res Ctr Pharmaceut Care & Pharmacoecon, Leuven, Belgium.	walter.vandyck@vlerick.com	Van Dyck, Walter/JCP-4090-2023	Van Dyck, Walter/0000-0002-2829-3779	Vlerick Business School Academic Research Fund	Vlerick Business School Academic Research Fund	This work was supported by the Vlerick Business School Academic Research Fund. The funding agreement ensured the authors' independence in designing the study, interpreting the data, and publishing the report.	33	3	3	0	3	FRONTIERS MEDIA SA	LAUSANNE	AVENUE DU TRIBUNAL FEDERAL 34, LAUSANNE, CH-1015, SWITZERLAND		1663-9812	FRONT PHARMACOL	Front. Pharmacol.	JAN 31	2020	10							1665	10.3389/fphar.2019.01665	http://dx.doi.org/10.3389/fphar.2019.01665		10	Pharmacology & Pharmacy	Science Citation Index Expanded (SCI-EXPANDED)	Pharmacology & Pharmacy	KO2ZB	32116674
J	Zhuo, ZZ; Qu, LY; Zhang, P; Duan, YY; Cheng, D; Xu, XL; Sun, T; Ding, JL; Xie, C; Liu, X; Haller, S; Barkhof, F; Zhang, LW; Liu, Y	Zhuo, Zhizheng; Qu, Liying; Zhang, Peng; Duan, Yunyun; Cheng, Dan; Xu, Xiaolu; Sun, Ting; Ding, Jinli; Xie, Cong; Liu, Xing; Haller, Sven; Barkhof, Frederik; Zhang, Liwei; Liu, Yaou	Prediction of H3K27M-mutant brainstem glioma by amide proton transfer-weighted imaging and its derived radiomics	EUROPEAN JOURNAL OF NUCLEAR MEDICINE AND MOLECULAR IMAGING	English	Article	Brainstem glioma; Amide proton transfer-weighted imaging; Radiomics; Machine learning	DIFFUSE INTRINSIC PONTINE; CLASSIFICATION; MUTATIONS; PROGNOSIS; TUMORS; MRI	Purpose H3K27M-mutant associated brainstem glioma (BSG) carries a very poor prognosis. We aimed to predict H3K27M mutation status by amide proton transfer-weighted (APTw) imaging and radiomic features. Methods Eighty-one BSG patients with APTw imaging at 3T MR and known H3K27M status were retrospectively studied. APTw values (mean, median, and max) and radiomic features within manually delineated…	[Zhuo, Zhizheng; Qu, Liying; Duan, Yunyun; Cheng, Dan; Xu, Xiaolu; Sun, Ting; Ding, Jinli; Xie, Cong; Liu, Yaou] Capital Med Univ, Beijing Tiantan Hosp, Dept Radiol, Beijing 100070, Peoples R China; [Zhang, Peng; Zhang, Liwei] Capital Med Univ, Beijing Tiantan Hosp, Dept Neurosurg, Beijing 10070, Peoples R China; [Liu, Xing] Capital Med Univ, Beijing Tiantan Hosp, Dept Pathol, Beijing 10070, Peop…	Capital Medical University; Capital Medical University; Capital Medical University; University of Geneva; University of Geneva; University of London; University College London	Liu, Y (corresponding author), Capital Med Univ, Beijing Tiantan Hosp, Dept Radiol, Beijing 100070, Peoples R China.;Zhang, LW (corresponding author), Capital Med Univ, Beijing Tiantan Hosp, Dept Neurosurg, Beijing 10070, Peoples R China.	zlwtt@aliyun.com; liuyaou@bjtth.org	Barkhof, Frederik/AAJ-6226-2020; 晓路, 许/IVH-4053-2023; Cheng, Dan/ITT-7298-2023	Barkhof, Frederik/0000-0003-3543-3706; 晓路, 许/0009-0006-5887-2620; Haller, Sven/0000-0001-7433-0203	National Science Foundation of China [81870958, 81571631]; Beijing Municipal Natural Science Foundation for Distinguished Young Scholars [JQ20035]; Special Fund of the Pediatric Medical Coordinated Development Center of Beijing Hospitals Authority [XTYB201831]; NIHR biomedical research center at UCLH	National Science Foundation of China(National Natural Science Foundation of China (NSFC)); Beijing Municipal Natural Science Foundation for Distinguished Young Scholars; Special Fund of the Pediatric Medical Coordinated Development Center of Beijing Hospitals Authority; NIHR biomedical research center at UCLH	This study was funded by the National Science Foundation of China (Nos. 81870958 and 81571631), the Beijing Municipal Natural Science Foundation for Distinguished Young Scholars (No. JQ20035), the Special Fund of the Pediatric Medical Coordinated Development Center of Beijing Hospitals Authority (No. XTYB201831). FB was supported by the NIHR biomedical research center at UCLH.	32	21	22	3	18	SPRINGER	NEW YORK	ONE NEW YORK PLAZA, SUITE 4600, NEW YORK, NY, UNITED STATES	1619-7070	1619-7089	EUR J NUCL MED MOL I	Eur. J. Nucl. Med. Mol. Imaging	DEC	2021	48	13				4426	4436		10.1007/s00259-021-05455-4	http://dx.doi.org/10.1007/s00259-021-05455-4	JUN 2021	11	Radiology, Nuclear Medicine & Medical Imaging	Science Citation Index Expanded (SCI-EXPANDED)	Radiology, Nuclear Medicine & Medical Imaging	WR3GD	34131804
J	Ugga, L; Cuocolo, R; Solari, D; Guadagno, E; D'Amico, A; Somma, T; Cappabianca, P; de Caro, MLD; Cavallo, LM; Brunetti, A	Ugga, Lorenzo; Cuocolo, Renato; Solari, Domenico; Guadagno, Elia; D'Amico, Alessandra; Somma, Teresa; Cappabianca, Paolo; de Caro, Maria Laura del Basso; Cavallo, Luigi Maria; Brunetti, Arturo	Prediction of high proliferative index in pituitary macroadenomas using MRI-based radiomics and machine learning	NEURORADIOLOGY	English	Article	Machine learning; Magnetic resonance imaging; Pituitary adenoma	APPARENT DIFFUSION-COEFFICIENT; TEXTURAL FEATURES; ADENOMAS; CLASSIFICATION; IMAGES; TUMORS; KI-67	Purpose Pituitary adenomas are among the most frequent intracranial tumors. They may exhibit clinically aggressive behavior, with recurrent disease and resistance to multimodal therapy. The ki-67 labeling index represents a proliferative marker which correlates with pituitary adenoma aggressiveness. Aim of our study was to assess the accuracy of machine learning analysis of texture-derived parame…	[Ugga, Lorenzo; Cuocolo, Renato; D'Amico, Alessandra; Brunetti, Arturo] Univ Naples Federico II, Dept Adv Biomed Sci, Via Sergio Pansini 5, I-80131 Naples, Italy; [Solari, Domenico; Somma, Teresa; Cappabianca, Paolo; Cavallo, Luigi Maria] Univ Naples Federico II, Dept Neurosci Reprod & Odontostomatol Sci, Div Neurosurg, Naples, Italy; [Guadagno, Elia; de Caro, Maria Laura del Basso] Univ Naples F…	University of Naples Federico II; University of Naples Federico II; University of Naples Federico II	Cuocolo, R (corresponding author), Univ Naples Federico II, Dept Adv Biomed Sci, Via Sergio Pansini 5, I-80131 Naples, Italy.	renato.cuocolo@unina.it	Ugga, Lorenzo/AAI-2644-2019; cavallo, luigi maria/F-8975-2012; Somma, Teresa/HGT-8889-2022; ARSLAN, Okan/AAA-3232-2020; Cuocolo, Renato/G-3147-2018; Brunetti, Arturo/AAE-5261-2019; D'Amico, Alessandra/AAN-3870-2020	Ugga, Lorenzo/0000-0001-7811-4612; Cuocolo, Renato/0000-0002-1452-1574; Brunetti, Arturo/0000-0001-7057-3494; SOLARI, Domenico/0000-0003-1535-8737				50	49	55	0	6	SPRINGER	NEW YORK	ONE NEW YORK PLAZA, SUITE 4600, NEW YORK, NY, UNITED STATES	0028-3940	1432-1920	NEURORADIOLOGY	Neuroradiology	DEC	2019	61	12				1365	1373		10.1007/s00234-019-02266-1	http://dx.doi.org/10.1007/s00234-019-02266-1		9	Clinical Neurology; Neuroimaging; Radiology, Nuclear Medicine & Medical Imaging	Science Citation Index Expanded (SCI-EXPANDED)	Neurosciences & Neurology; Radiology, Nuclear Medicine & Medical Imaging	JL8XH	31375883
J	Nalepa, J; Adamski, S; Kotowski, K; Chelstowska, S; Machnikowska-Sokolowska, M; Bozek, O; Wisz, A; Jurkiewicz, E	Nalepa, Jakub; Adamski, Szymon; Kotowski, Krzysztof; Chelstowska, Sylwia; Machnikowska-Sokolowska, Magdalena; Bozek, Oskar; Wisz, Agata; Jurkiewicz, Elzbieta	Segmenting pediatric optic pathway gliomas from MRI using deep learning	COMPUTERS IN BIOLOGY AND MEDICINE	English	Article	Optic pathway glioma; Deep learning; Pre-training; Transfer learning; Segmentation; LGG; HGG	FOLLOW-UP; SEGMENTATION; CLASSIFICATION	Optic pathway gliomas are low-grade neoplastic lesions that account for approximately 3-5% of brain tumors in children. Assessing tumor burden from magnetic resonance imaging (MRI) plays a central role in its efficient management, yet it is a challenging and human-dependent task due to the difficult and error-prone process of manual segmentation of such lesions, as they can easily manifest differ…	[Nalepa, Jakub] Silesian Tech Univ, Dept Algorithm & Software, Akad 16, PL-44100 Gliwice, Poland; [Nalepa, Jakub; Adamski, Szymon; Kotowski, Krzysztof] Graylight Imaging, Gliwice, Poland; [Chelstowska, Sylwia; Jurkiewicz, Elzbieta] Childrens Mem Hlth Inst, Warsaw, Poland; [Machnikowska-Sokolowska, Magdalena; Bozek, Oskar; Wisz, Agata] Med Univ Silesia, Fac Med Sci Katowice, Dept Radiol & Nucl Med…	Silesian University of Technology; Children's Memorial Health Institute; Medical University Silesia	Nalepa, J (corresponding author), Silesian Tech Univ, Dept Algorithm & Software, Akad 16, PL-44100 Gliwice, Poland.	jnalepa@ieee.org	Nalepa, Jakub/AEZ-3808-2022; Bożek, Oskar/GNH-1846-2022; Kotowski, Krzysztof/GLR-9838-2022	Nalepa, Jakub/0000-0002-4026-1569; Bożek, Oskar/0000-0003-4940-499X; Kotowski, Krzysztof/0000-0003-2596-6517; Adamski, Szymon/0000-0003-1996-067X; Machnikowska-Sokolowska, Magdalena/0000-0001-8807-5899; Wisz, Agata/0000-0002-3956-2188	Silesian University of Technology	Silesian University of Technology	JN was partially supported by the Silesian University of Technology grant for maintaining and developing research potential. The authors would like to thank Marek Pitura (Future Processing Healthcare) for his valuable help in managing this study.	41	4	4	1	14	PERGAMON-ELSEVIER SCIENCE LTD	OXFORD	THE BOULEVARD, LANGFORD LANE, KIDLINGTON, OXFORD OX5 1GB, ENGLAND	0010-4825	1879-0534	COMPUT BIOL MED	Comput. Biol. Med.	MAR	2022	142							105237	10.1016/j.compbiomed.2022.105237	http://dx.doi.org/10.1016/j.compbiomed.2022.105237	JAN 2022	20	Biology; Computer Science, Interdisciplinary Applications; Engineering, Biomedical; Mathematical & Computational Biology	Science Citation Index Expanded (SCI-EXPANDED)	Life Sciences & Biomedicine - Other Topics; Computer Science; Engineering; Mathematical & Computational Biology	YN6KJ	35074737
[truncated: 6 more columns]
